# Supplementary material for: Integration of single-cell and bulk RNA sequencing data reveals that CYTOR is a potential prognostic and immunotherapeutic response marker for skin cutaneous melanoma
Source: J Cancer. 2024 May 28;15(12):3890–902. doi: 10.7150/jca.94823 (PMC11190755; doi:10.7150/jca.94823)
Supplement: Supplementary file 2 — Supplementary table 1. [file jcav15p3890s2.xlsx]

## Sheet: GSE19234 PMID 19915147
Accession	Title	Source name	Stage at reccurence	Days lived since metastasis	Days since initial diagnosis	Gender	Age	Staus dead or alive
GSM476606	1	Tumor	IIIB	690	1816	male	87	0
GSM476607	01B	Tumor	IIIB	610	1816	male	87	0
GSM476608	2	Tumor	IIIC	1015	1475	male	79	0
GSM476609	3	Tumor	IIIB	1155	1417	male	56	0
GSM476610	4	Tumor	IV	92	620	female	84	1
GSM476611	5	Tumor	IIIC	780	1096	male	51	1
GSM476612	6	Tumor	IIIB	237	5675	male	35	1
GSM476613	7	Tumor	IV	590	955	male	86	1
GSM476614	07B	Tumor	IIIB	285	955	male	86	1
GSM476615	8	Tumor	IIIC	1143	1143	male	51	0
GSM476616	9	Tumor	IIIA	944	1520	female	49	0
GSM476617	10	Tumor	IIIB	1073	4821	female	90	1
GSM476618	11	Tumor	IV	68	3718	female	49	1
GSM476619	12	Tumor	IIIC	1009	1009	male	54	0
GSM476620	13	Tumor	IIIB	998	1788	female	54	0
GSM476621	14	Tumor	IIIB	901	901	female	82	0
GSM476622	16	Tumor	IIIB	961	1142	male	60	0
GSM476623	17	Tumor	IIIB	1048	2460	female	68	0
GSM476624	18	Tumor	IIIB	725	725	female	48	1
GSM476625	19	Tumor	IIIC	406	406	male	65	1
GSM476626	21	Tumor	IIIB	397	817	male	78	1
GSM476627	21B	Tumor	IIIB	397	817	male	78	1
GSM476628	22	Tumor	IIIB	887	3943	female	40	1
GSM476629	22B	Tumor	IIIB	805	3943	female	40	1
GSM476630	22D	Tumor	IIIB	540	3943	female	40	1
GSM476631	24	Tumor	IIIB	383	844	female	78	1
GSM476632	25	Tumor	IIIC	668	668	male	74	1
GSM476633	25B	Tumor	IIIC	668	668	male	74	1
GSM476634	26	Tumor	IV	259	594	male	69	1
GSM476635	27	Tumor	IIIB	282	282	male	44	0
GSM476636	28	Tumor	IIIC	791	4220	male	43	0
GSM476637	29	Tumor	IIIA	720	720	male	30	0
GSM476638	31	Tumor	IIIA	645	2656	male	60	0
GSM476639	32	Tumor	IIIB	440	440	male	92	1
GSM476640	33	Tumor	IIIB	513	1218	male	83	0
GSM476641	34	Tumor	IIIC	144	318	female	50	1
GSM476642	36	Tumor	IIIB	653	945	male	30	1
GSM476643	37	Tumor	IV	552	552	female	38	1
GSM476644	38	Tumor	IIIA	617	1556	female	77	0
GSM476645	39	Tumor	IIIB	609	4231	male	70	0
GSM476646	43	Tumor	IIIC	234	368	male	52	1
GSM476647	44	Tumor	IIIB	792	2683	male	79	0
GSM476648	45	Tumor	IIIC	558	1497	male	69	0
GSM476649	46	Tumor	IIIC	440	1397	female	77	1

## Sheet: GSE19293 PMID 20371714
Accession	Title	Source name	Disease type	Stage	Chemotherapy response	Mutation
GSM478912	patient_2_a (melphalan)	melanoma	in-transit melanoma	F_stage_IIIB	CR - complete response	Braf-mutant_Nras-WT
GSM478913	patient_2_b (melphalan)	melanoma	in-transit melanoma	F_stage_IIIB	CR - complete response	Braf-mutant_Nras-WT
GSM478914	patient_3_a (melphalan)	melanoma	in-transit melanoma	F_stage_IIIC	PD - progressive disease	Braf-mutant_Nras-WT
GSM478915	patient_3_b (melphalan)	melanoma	in-transit melanoma	F_stage_IIIC	PD - progressive disease	Braf-mutant_Nras-WT
GSM478916	patient_3_c (melphalan)	melanoma	in-transit melanoma	F_stage_IIIC	PD - progressive disease	Braf-mutant_Nras-WT
GSM478917	patient_4_a (melphalan)	melanoma	in-transit melanoma	M_stage_IIIB	PR - partial response	Braf-WT_Nras-WT
GSM478918	patient_4_b (melphalan)	melanoma	in-transit melanoma	M_stage_IIIB	PR - partial response	Braf-WT_Nras-WT
GSM478919	patient_4_c (melphalan)	melanoma	in-transit melanoma	M_stage_IIIB	PR - partial response	Braf-WT_Nras-WT
GSM478920	patient_4_d (melphalan)	melanoma	in-transit melanoma	M_stage_IIIB	PR - partial response	Braf-WT_Nras-WT
GSM478921	patient_5_a (melphalan)	melanoma	in-transit melanoma	M_stage_IIIC	PD - progressive disease	Braf-WT_Nras-mutant
GSM478922	patient_5_b (melphalan)	melanoma	in-transit melanoma	M_stage_IIIC	PD - progressive disease	Braf-WT_Nras-mutant
GSM478923	patient_5_c (melphalan)	melanoma	in-transit melanoma	M_stage_IIIC	PD - progressive disease	Braf-WT_Nras-mutant
GSM478924	patient_6_a (melphalan)	melanoma	in-transit melanoma	F_stage_IIIB	PD - progressive disease	Braf-mutant_Nras-WT
GSM478925	patient_6_b (melphalan)	melanoma	in-transit melanoma	F_stage_IIIB	PD - progressive disease	Braf-mutant_Nras-WT
GSM478926	patient_10_a (melphalan)	melanoma	in-transit melanoma	F_stage_IIIC	CR - complete response	Braf-WT_Nras-mutant
GSM478927	patient_10_b (melphalan)	melanoma	in-transit melanoma	F_stage_IIIC	CR - complete response	Braf-WT_Nras-mutant
GSM478928	patient_11_a (melphalan)	melanoma	in-transit melanoma	F_stage_IIIC	SD - stable disease	Braf-WT_Nras-mutant
GSM478929	patient_11_b (melphalan)	melanoma	in-transit melanoma	F_stage_IIIC	SD - stable disease	Braf-WT_Nras-mutant
GSM478930	patient_11_c (melphalan)	melanoma	in-transit melanoma	F_stage_IIIC	SD - stable disease	Braf-WT_Nras-mutant
GSM478931	patient_12_a (melphalan)	melanoma	in-transit melanoma	M_stage_IIIC	PD - progressive disease	Braf-mutant_Nras-WT
GSM478932	patient_12_c (melphalan)	melanoma	in-transit melanoma	M_stage_IIIC	PD - progressive disease	Braf-mutant_Nras-WT
GSM478933	patient_13_a (melphalan)	melanoma	in-transit melanoma	M_stage_IIIB	CR - complete response	Braf-mutant_Nras-WT
GSM478934	patient_13_b (melphalan)	melanoma	in-transit melanoma	M_stage_IIIB	CR - complete response	Braf-mutant_Nras-WT
GSM478935	patient_13_c (melphalan)	melanoma	in-transit melanoma	M_stage_IIIB	CR - complete response	Braf-mutant_Nras-WT
GSM478936	patient_14_a (melphalan)	melanoma	in-transit melanoma	M_stage_IIIC	PR - partial response	Braf-WT_Nras-WT
GSM478937	patient_14_b (melphalan)	melanoma	in-transit melanoma	M_stage_IIIC	PR - partial response	Braf-WT_Nras-WT
GSM478938	patient_15_a (melphalan)	melanoma	in-transit melanoma	F_stage_IIIB	PD - progressive disease	Braf-WT_Nras-WT
GSM478939	patient_15_b (melphalan)	melanoma	in-transit melanoma	F_stage_IIIB	PD - progressive disease	Braf-WT_Nras-WT
GSM478940	patient_15_c (melphalan)	melanoma	in-transit melanoma	F_stage_IIIB	PD - progressive disease	Braf-mutant_Nras-WT
GSM478941	patient_16_a (melphalan)	melanoma	in-transit melanoma	F_stage_IIIB	CR - complete response	Braf-mutant_Nras-WT
GSM478942	patient_16_b (melphalan)	melanoma	in-transit melanoma	F_stage_IIIB	CR - complete response	Braf-mutant_Nras-WT
GSM478943	patient_16_c (melphalan)	melanoma	in-transit melanoma	F_stage_IIIB	CR - complete response	Braf-mutant_Nras-WT
GSM478944	patient_17_a (melphalan)	melanoma	in-transit melanoma	M_stage_IV	PD - progressive disease	Braf-mutant_Nras-WT
GSM478945	patient_17_b (melphalan)	melanoma	in-transit melanoma	M_stage_IV	PD - progressive disease	Braf-mutant_Nras-WT
GSM478946	patient_18_a (melphalan)	melanoma	in-transit melanoma	M_stage_IIIC	PD - progressive disease	Braf-WT_Nras-WT
GSM478947	patient_18_b (melphalan)	melanoma	in-transit melanoma	M_stage_IIIC	PD - progressive disease	Braf-WT_Nras-WT
GSM478948	patient_19_a (melphalan)	melanoma	in-transit melanoma	F_stage_IIIC	PD - progressive disease	Braf-WT_Nras-WT
GSM478949	patient_19_b (melphalan)	melanoma	in-transit melanoma	F_stage_IIIC	PD - progressive disease	Braf-WT_Nras-WT
GSM478950	patient_20_a (melphalan)	melanoma	in-transit melanoma	F_stage_IV	CR - complete response	Braf-mutant_Nras-WT
GSM478951	patient_20_b (melphalan)	melanoma	in-transit melanoma	F_stage_IV	CR - complete response	Braf-WT_Nras-WT
GSM478952	patient_7 (melphalan)	melanoma	in-transit melanoma	M_stage_IIIB	PD - progressive disease	unknown
GSM478953	patient_8 (melphalan)	melanoma	in-transit melanoma	M_stage_IIIC	PR - partial response	unknown
GSM478954	patient_9 (melphalan)	melanoma	in-transit melanoma	M_stage_IIIC	PD - progressive disease	unknown
GSM478955	patient_21 (melphalan)	melanoma	in-transit melanoma	F_stage_IIIC	PR - partial response	unknown
GSM478956	patient_22 (melphalan)	melanoma	in-transit melanoma	M_stage_IIIC	PD - progressive disease	unknown
GSM478957	patient_23 (melphalan)	melanoma	in-transit melanoma	F_stage_IIIB	SD - stable disease	unknown
GSM478958	patient_24 (melphalan)	melanoma	in-transit melanoma	F_stage_IIIC	CR - complete response	unknown
GSM478959	patient_25 (melphalan)	melanoma	in-transit melanoma	M_stage_IIIC	CR - complete response	unknown
GSM478960	patient_26 (melphalan)	melanoma	in-transit melanoma	F_stage_IIIC	CR - complete response	unknown
GSM478961	patient_27 (melphalan)	melanoma	in-transit melanoma	F_stage_IIIC	CR - complete response	unknown
GSM478962	patient_28 (melphalan)	melanoma	in-transit melanoma	M_stage_IV	PD - progressive disease	unknown
GSM478963	patient_29 (melphalan)	melanoma	in-transit melanoma	M_stage_IIIC	PD - progressive disease	unknown

## Sheet: GSE22153  PMID 20460471
Accession	Title	Source name	Tissue	Characteristics	Sex	Age at metastases	Type of metastases	Age at primary diagnosis	Localization of primary melanoma	Type	Breslow	Clark	Stage	Braf/nras	Molecular subtype	Cd3 immunohistochemistry	Cd20 immunohistochemistry
GSM550966	MM01	Melanoma metastasis	Melanoma metastasis	os (days): 373	Male	62	Lymphnode	60	Trunk	NMM	11	5	IV	-	High-immune response	brisk	brisk
				event (0=alive, 1=dead): 1
				cdkn2a (hd=homozygous deletion, *=germline): p16INK4A P114L
				ki67 (0=<30%, 1=>30%): 0
GSM550967	MM02	Melanoma metastasis	Melanoma metastasis	os (days): 181	Female	59	Subcutaneous	54	Lower extremity	NMM	1.5	3	IV	NRAS-Q61K	Pigmentation	non-brisk	non-brisk
				event (0=alive, 1=dead): 1
				cdkn2a (hd=homozygous deletion, *=germline): -
				ki67 (0=<30%, 1=>30%): 1
GSM550968	MM03	Melanoma metastasis	Melanoma metastasis	os (days): 436	Male	53	Subcutaneous	40	Head	SSM	2	4	IV	-	High-immune response	non-brisk	absent
				event (0=alive, 1=dead): 1
				cdkn2a (hd=homozygous deletion, *=germline): p16INK4A A148T*
				ki67 (0=<30%, 1=>30%): 1
GSM550969	MM04	Melanoma metastasis	Melanoma metastasis	os (days): 82	Female	61	n/a	54	Lower extremity	NMM	2	3	IV	NRAS-Q61R	Proliferative	non-brisk	absent
				event (0=alive, 1=dead): 1
				cdkn2a (hd=homozygous deletion, *=germline): HD
				ki67 (0=<30%, 1=>30%): 1
GSM550970	MM06	Melanoma metastasis	Melanoma metastasis	os (days): 646	Male	47	Subcutaneous	45	Lower extremity	NMM	6	4	IV	-	Normal-like	NA	NA
				event (0=alive, 1=dead): 1
				cdkn2a (hd=homozygous deletion, *=germline): p16INK4A methylation
				ki67 (0=<30%, 1=>30%): NA
GSM550971	MM08	Melanoma metastasis	Melanoma metastasis	os (days): 114	Male	68	Subcutaneous	68	No primary detected	NMM	n/a	n/a	IV	NRAS-Q61R	Pigmentation	absent	absent
				event (0=alive, 1=dead): 1
				cdkn2a (hd=homozygous deletion, *=germline): -
				ki67 (0=<30%, 1=>30%): 0
GSM550972	MM09	Melanoma metastasis	Melanoma metastasis	os (days): 322	Male	38	Subcutaneous	36	Upper extremity, acral	NMM	4	3	IV	-	Normal-like	brisk	non-brisk
				event (0=alive, 1=dead): 1
				cdkn2a (hd=homozygous deletion, *=germline): p16INK4A A127S*
				ki67 (0=<30%, 1=>30%): 1
GSM550973	MM10	Melanoma metastasis	Melanoma metastasis	os (days): 46	Female	65	Subcutaneous	63	Trunk	SSM	8	5	IV	-	High-immune response	non-brisk	absent
				event (0=alive, 1=dead): 1
				cdkn2a (hd=homozygous deletion, *=germline): -
				ki67 (0=<30%, 1=>30%): 0
GSM550974	MM11	Melanoma metastasis	Melanoma metastasis	os (days): 3509	Male	51	Lymphnode	51	No primary detected	n/a	n/a	n/a	IV	-	High-immune response	NA	NA
				event (0=alive, 1=dead): 0
				cdkn2a (hd=homozygous deletion, *=germline): p16INK4A methylation
				ki67 (0=<30%, 1=>30%): NA
GSM550975	MM12	Melanoma metastasis	Melanoma metastasis	os (days): 65	Male	86	Subcutaneous	79	Head	SSM	2	3	IV	BRAF-V600K	Normal-like	absent	absent
				event (0=alive, 1=dead): 1
				cdkn2a (hd=homozygous deletion, *=germline): -
				ki67 (0=<30%, 1=>30%): 1
GSM550976	MM13	Melanoma metastasis	Melanoma metastasis	os (days): 14	Male	51	Subcutaneous	50	Trunk	NMM	4.5	4	IV	NRAS-Q61L	Proliferative	non-brisk	absent
				event (0=alive, 1=dead): 1
				cdkn2a (hd=homozygous deletion, *=germline): HD
				ki67 (0=<30%, 1=>30%): 1
GSM550977	MM14	Melanoma metastasis	Melanoma metastasis	os (days): 27	Female	59	Subcutaneous	58	Upper extremity	n/a	25	5	IV	NRAS-Q61L	Proliferative	NA	NA
				event (0=alive, 1=dead): 1
				cdkn2a (hd=homozygous deletion, *=germline): -
				ki67 (0=<30%, 1=>30%): NA
GSM550978	MM16	Melanoma metastasis	Melanoma metastasis	os (days): -	Male	36	Lymphnode	36	No primary detected	n/a	n/a	n/a	III	BRAF-V600E	Proliferative	brisk	non-brisk
				event (0=alive, 1=dead): -
				cdkn2a (hd=homozygous deletion, *=germline): HD
				ki67 (0=<30%, 1=>30%): 1
GSM550979	MM17	Melanoma metastasis	Melanoma metastasis	os (days): 45	Female	66	Subcutaneous	60	Upper extremity	NMM	3	n/a	IV	NRAS-Q61L	Proliferative	non-brisk	absent
				event (0=alive, 1=dead): 1
				cdkn2a (hd=homozygous deletion, *=germline): HD
				ki67 (0=<30%, 1=>30%): 0
GSM550980	MM18	Melanoma metastasis	Melanoma metastasis	os (days): 10	Female	53	Subcutaneous	53	No primary detected	n/a	n/a	n/a	IV	-	High-immune response	NA	NA
				event (0=alive, 1=dead): 1
				cdkn2a (hd=homozygous deletion, *=germline): p16INK4A methylation
				ki67 (0=<30%, 1=>30%): NA
GSM550981	MM19	Melanoma metastasis	Melanoma metastasis	os (days): 2711	Female	32	Subcutaneous	27	Trunk	SSM	1	1	IV	BRAF-V600E	Pigmentation	non-brisk	non-brisk
				event (0=alive, 1=dead): 0
				cdkn2a (hd=homozygous deletion, *=germline): -
				ki67 (0=<30%, 1=>30%): 1
GSM550982	MM20	Melanoma metastasis	Melanoma metastasis	os (days): 32	Male	51	Subcutaneous	49	Lower extremity	NMM	7	5	IV	NRAS-Q61L	High-immune response	NA	NA
				event (0=alive, 1=dead): 1
				cdkn2a (hd=homozygous deletion, *=germline): p16INK4A methylation
				ki67 (0=<30%, 1=>30%): NA
GSM550983	MM21	Melanoma metastasis	Melanoma metastasis	os (days): 55	Male	63	Subcutaneous	62	No primary detected	n/a	n/a	n/a	IV	NRAS-Q61R	High-immune response	non-brisk	absent
				event (0=alive, 1=dead): 1
				cdkn2a (hd=homozygous deletion, *=germline): -
				ki67 (0=<30%, 1=>30%): 0
GSM550984	MM22	Melanoma metastasis	Melanoma metastasis	os (days): 91	Male	71	Subcutaneous	50	Upper extremity	NMM	n/a	1	IV	BRAF-V600E	Proliferative	non-brisk	absent
				event (0=alive, 1=dead): 1
				cdkn2a (hd=homozygous deletion, *=germline): -
				ki67 (0=<30%, 1=>30%): 1
GSM550985	MM24	Melanoma metastasis	Melanoma metastasis	os (days): 804	Female	63	Lymphnode	49	Trunk	SSM	1.5	3	IV	BRAF-V600E	Proliferative	non-brisk	absent
				event (0=alive, 1=dead): 1
				cdkn2a (hd=homozygous deletion, *=germline): HD
				ki67 (0=<30%, 1=>30%): 0
GSM550986	MM25	Melanoma metastasis	Melanoma metastasis	os (days): 316	Female	61	Subcutaneous	55	Lower extremity	NMM	1	3	IV	BRAF-V600E	Proliferative	non-brisk	absent
				event (0=alive, 1=dead): 1
				cdkn2a (hd=homozygous deletion, *=germline): p16INK4A A148T*, HD
				ki67 (0=<30%, 1=>30%): 1
GSM550987	MM27	Melanoma metastasis	Melanoma metastasis	os (days): 25	Male	80	Subcutaneous	55	Trunk	n/a	n/a	n/a	IV	NRAS-Q61K	Proliferative	non-brisk	absent
				event (0=alive, 1=dead): 1
				cdkn2a (hd=homozygous deletion, *=germline): p16INK4A methylation
				ki67 (0=<30%, 1=>30%): 1
GSM550988	MM30	Melanoma metastasis	Melanoma metastasis	os (days): 316	Female	78	Lymohnode	78	Lower extremity	NMM	7.5	4	IV	BRAF-V600E	Pigmentation	brisk	non-brisk
				event (0=alive, 1=dead): 1
				cdkn2a (hd=homozygous deletion, *=germline): -
				ki67 (0=<30%, 1=>30%): 1
GSM550989	MM31	Melanoma metastasis	Melanoma metastasis	os (days): 50	Male	57	Subcutaneous	56	No primary detected	n/a	n/a	n/a	IV	-	Pigmentation	non-brisk	absent
				event (0=alive, 1=dead): 1
				cdkn2a (hd=homozygous deletion, *=germline): -
				ki67 (0=<30%, 1=>30%): 0
GSM550990	MM34	Melanoma metastasis	Melanoma metastasis	os (days): 156	Female	76	Subcutaneous	74	Head	SSM	1.5	4	IV	-	High-immune response	brisk	absent
				event (0=alive, 1=dead): 1
				cdkn2a (hd=homozygous deletion, *=germline): p16INK4A methylation
				ki67 (0=<30%, 1=>30%): 1
GSM550991	MM37	Melanoma metastasis	Melanoma metastasis	os (days): 219	Male	70	Lymphnode	53	Trunk	NMM	2	3	IV	BRAF-V600E	Pigmentation	NA	NA
				event (0=alive, 1=dead): 1
				cdkn2a (hd=homozygous deletion, *=germline): -
				ki67 (0=<30%, 1=>30%): NA
GSM550992	MM38	Melanoma metastasis	Melanoma metastasis	os (days): 266	Male	49	Lymphnode	36	Trunk	SSM	2	3	IV	BRAF-V600E	High-immune response	non-brisk	absent
				event (0=alive, 1=dead): 1
				cdkn2a (hd=homozygous deletion, *=germline): -
				ki67 (0=<30%, 1=>30%): 0
GSM550993	MM40	Melanoma metastasis	Melanoma metastasis	os (days): 1075	Male	33	Lymphnode	33	No primary detected	n/a	n/a	n/a	IV	BRAF-V600E	High-immune response	brisk	non-brisk
				event (0=alive, 1=dead): 1
				cdkn2a (hd=homozygous deletion, *=germline): p14ARF and p16INK4A, -6093ex1α-168ex2*
				ki67 (0=<30%, 1=>30%): 0
GSM550994	MM41	Melanoma metastasis	Melanoma metastasis	os (days): 201	Female	67	Subcutaneous	67	No primary detected	n/a	n/a	n/a	IV	BRAF-V600E	Pigmentation	NA	NA
				event (0=alive, 1=dead): 1
				cdkn2a (hd=homozygous deletion, *=germline): -
				ki67 (0=<30%, 1=>30%): NA
GSM550995	MM42	Melanoma metastasis	Melanoma metastasis	os (days): 247	Male	74	Subcutaneous	72	Trunk	SSM	2.5	4	IV	-	Pigmentation	brisk	non-brisk
				event (0=alive, 1=dead): 1
				cdkn2a (hd=homozygous deletion, *=germline): -
				ki67 (0=<30%, 1=>30%): 0
GSM550996	MM43	Melanoma metastasis	Melanoma metastasis	os (days): 414	Female	31	Subcutaneous	27	Trunk	n/a	n/a	4	IV	BRAF- V600E	Pigmentation	non-brisk	absent
				event (0=alive, 1=dead): 1
				cdkn2a (hd=homozygous deletion, *=germline): HD
				ki67 (0=<30%, 1=>30%): 1
GSM550997	MM44	Melanoma metastasis	Melanoma metastasis	os (days): 108	Female	43	Subcutaneous	32	No primary detected	n/a	n/a	n/a	IV	BRAF-V600E	High-immune response	non-brisk	non-brisk
				event (0=alive, 1=dead): 1
				cdkn2a (hd=homozygous deletion, *=germline): p16INK4A methylation
				ki67 (0=<30%, 1=>30%): 0
GSM550998	MM45	Melanoma metastasis	Melanoma metastasis	os (days): -	Female	61	Lymphnode	59	Trunk	SSM	1.3	n/a	III	BRAF-V600E	Pigmentation	absent	absent
				event (0=alive, 1=dead): -
				cdkn2a (hd=homozygous deletion, *=germline): -
				ki67 (0=<30%, 1=>30%): NA
GSM550999	MM47	Melanoma metastasis	Melanoma metastasis	os (days): 281	Male	61	Subcutaneous	61	No primary detected	n/a	n/a	n/a	IV	NRAS-Q61K	Pigmentation	absent	absent
				event (0=alive, 1=dead): 1
				cdkn2a (hd=homozygous deletion, *=germline): p16INK4A methylation
				ki67 (0=<30%, 1=>30%): 0
GSM551000	MM50	Melanoma metastasis	Melanoma metastasis	os (days): 221	Male	73	Subcutaneous	73	Head and eye	SSM	4.5	4	IV	-	Pigmentation	non-brisk	absent
				event (0=alive, 1=dead): 1
				cdkn2a (hd=homozygous deletion, *=germline): -
				ki67 (0=<30%, 1=>30%): 1
GSM551001	MM51	Melanoma metastasis	Melanoma metastasis	os (days): 102	Male	55	Subcutaneous	54	Trunk	NMM	13.9	5	IV	-	Normal-like	non-brisk	absent
				event (0=alive, 1=dead): 1
				cdkn2a (hd=homozygous deletion, *=germline): p16INK4A methylation
				ki67 (0=<30%, 1=>30%): 1
GSM551002	MM52	Melanoma metastasis	Melanoma metastasis	os (days): 301	Female	68	Subcutaneous	68	No primary detected	n/a	n/a	n/a	IV	BRAF-V600E	Pigmentation	non-brisk	absent
				event (0=alive, 1=dead): 1
				cdkn2a (hd=homozygous deletion, *=germline): -
				ki67 (0=<30%, 1=>30%): 1
GSM551003	MM53	Melanoma metastasis	Melanoma metastasis	os (days): 64	Female	68	Subcutaneous	62	Trunk	NMM	1	4	IV	BRAF-V600E	Pigmentation	absent	absent
				event (0=alive, 1=dead): 1
				cdkn2a (hd=homozygous deletion, *=germline): -
				ki67 (0=<30%, 1=>30%): 0
GSM551004	MM55	Melanoma metastasis	Melanoma metastasis	os (days): 375	Female	36	Subcutaneous	35	No primary detected	NMM	n/a	n/a	IV	BRAF-V600E	Pigmentation	absent	absent
				event (0=alive, 1=dead): 1
				cdkn2a (hd=homozygous deletion, *=germline): -
				ki67 (0=<30%, 1=>30%): 0
GSM551005	MM57	Melanoma metastasis	Melanoma metastasis	os (days): 218	Female	79	Subcutaneous	76	Trunk	NMM	4	4	IV	NRAS-Q61K	Normal-like	NA	NA
				event (0=alive, 1=dead): 1
				cdkn2a (hd=homozygous deletion, *=germline): -
				ki67 (0=<30%, 1=>30%): NA
GSM551006	MM58	Melanoma metastasis	Melanoma metastasis	os (days): 1478	Male	68	Subcutaneous	66	Head	SSM	n/a	2	IV	BRAF-V600E	Pigmentation	brisk	absent
				event (0=alive, 1=dead): 1
				cdkn2a (hd=homozygous deletion, *=germline): p16INK4A A148T*
				ki67 (0=<30%, 1=>30%): 1
GSM551007	MM60	Melanoma metastasis	Melanoma metastasis	os (days): 13	Female	52	Lymphnode	46	Trunk	SSM	0.9	2	IV	BRAF-V600E	Proliferative	non-brisk	absent
				event (0=alive, 1=dead): 1
				cdkn2a (hd=homozygous deletion, *=germline): -
				ki67 (0=<30%, 1=>30%): 1
GSM551008	MM61	Melanoma metastasis	Melanoma metastasis	os (days): 254	Male	67	Subcutaneous	65	Trunk	n/a	1.2	n/a	IV	BRAF-V600E	Pigmentation	non-brisk	non-brisk
				event (0=alive, 1=dead): 1
				cdkn2a (hd=homozygous deletion, *=germline): -
				ki67 (0=<30%, 1=>30%): 1
GSM551009	MM64	Melanoma metastasis	Melanoma metastasis	os (days): 16	Female	70	Subcutaneous	70	Upper extremity	n/a	n/a	n/a	IV	-	Normal-like	absent	absent
				event (0=alive, 1=dead): 1
				cdkn2a (hd=homozygous deletion, *=germline): -
				ki67 (0=<30%, 1=>30%): 0
GSM551010	MM68	Melanoma metastasis	Melanoma metastasis	os (days): 430	Male	72	Lymphnode	68	Trunk	SSM	4	4	IV	-	High-immune response	brisk	non-brisk
				event (0=alive, 1=dead): 1
				cdkn2a (hd=homozygous deletion, *=germline): -
				ki67 (0=<30%, 1=>30%): 0
GSM551011	MM71	Melanoma metastasis	Melanoma metastasis	os (days): 63	Male	84	Lymphnode	82	Trunk	SSM	5.5	4	IV	-	High-immune response	non-brisk	absent
				event (0=alive, 1=dead): 1
				cdkn2a (hd=homozygous deletion, *=germline): -
				ki67 (0=<30%, 1=>30%): 1
GSM551012	MM73	Melanoma metastasis	Melanoma metastasis	os (days): 1198	Male	68	Subcutaneous	35	Upper extremity	n/a	2	3	IV	NRAS-Q61K	Normal-like	brisk	non-brisk
				event (0=alive, 1=dead): 0
				cdkn2a (hd=homozygous deletion, *=germline): p16INK4A methylation
				ki67 (0=<30%, 1=>30%): 1
GSM551013	MM78	Melanoma metastasis	Melanoma metastasis	os (days): -	Male	38	Lymphnode	31	Trunk	SSM	0.5	1	III	BRAF-V600E	High-immune response	brisk	brisk
				event (0=alive, 1=dead): -
				cdkn2a (hd=homozygous deletion, *=germline): -
				ki67 (0=<30%, 1=>30%): 0
GSM551014	MM80	Melanoma metastasis	Melanoma metastasis	os (days): 927	Female	79	Subcutaneous	79	Trunk	NMM	3	4	IV	BRAF-V600E	High-immune response	NA	NA
				event (0=alive, 1=dead): 0
				cdkn2a (hd=homozygous deletion, *=germline): -
				ki67 (0=<30%, 1=>30%): NA
GSM551015	MM81	Melanoma metastasis	Melanoma metastasis	os (days): 325	Female	82	Subcutaneous	77	Upper extremity	n/a	7	n/a	IV	-	Pigmentation	brisk	brisk
				event (0=alive, 1=dead): 1
				cdkn2a (hd=homozygous deletion, *=germline): -
				ki67 (0=<30%, 1=>30%): 0
GSM551016	MM82	Melanoma metastasis	Melanoma metastasis	os (days): 44	Male	76	Lymphnode	72	Lower extremity	n/a	n/a	n/a	IV	BRAF-V600E	Proliferative	absent	absent
				event (0=alive, 1=dead): 1
				cdkn2a (hd=homozygous deletion, *=germline): p16INK4A methylation
				ki67 (0=<30%, 1=>30%): 1
GSM551017	MM83	Melanoma metastasis	Melanoma metastasis	os (days): 895	Female	75	Subcutaneous	75	Lower extremity	SSM	3	4	IV	BRAF-V600E	Pigmentation	brisk	absent
				event (0=alive, 1=dead): 0
				cdkn2a (hd=homozygous deletion, *=germline): p16INK4A methylation
				ki67 (0=<30%, 1=>30%): 0
GSM551018	MM86	Melanoma metastasis	Melanoma metastasis	os (days): 836	Male	61	Lymphnode	58	Trunk	NMM	1.8	4	IV	BRAF-V600E	Pigmentation	brisk	brisk
				event (0=alive, 1=dead): 0
				cdkn2a (hd=homozygous deletion, *=germline): -
				ki67 (0=<30%, 1=>30%): 0
GSM551019	MM88	Melanoma metastasis	Melanoma metastasis	os (days): 786	Female	74	Subcutaneous	71	Lower extremity, acral	n/a	2.8	n/a	IV	-	Normal-like	absent	absent
				event (0=alive, 1=dead): 0
				cdkn2a (hd=homozygous deletion, *=germline): -
				ki67 (0=<30%, 1=>30%): 0
GSM551020	MM93	Melanoma metastasis	Melanoma metastasis	os (days): 244	Male	76	Lymphnode	65	Trunk	SSM	2	3	IV	BRAF-V600E	Pigmentation	non-brisk	absent
				event (0=alive, 1=dead): 1
				cdkn2a (hd=homozygous deletion, *=germline): HD
				ki67 (0=<30%, 1=>30%): 0
GSM551021	MM94	Melanoma metastasis	Melanoma metastasis	os (days): 78	Female	25	Lymphnode	25	Lower extremity	SSM	1.6	n/a	IV	BRAF-V600E	Pigmentation	non-brisk	non-brisk
				event (0=alive, 1=dead): 1
				cdkn2a (hd=homozygous deletion, *=germline): -
				ki67 (0=<30%, 1=>30%): 0
GSM551022	MM95	Melanoma metastasis	Melanoma metastasis	os (days): 29	Male	75	Lymphnode	50	Trunk	SSM	n/a	3	IV	BRAF-V600E	Proliferative	non-brisk	absent
				event (0=alive, 1=dead): 1
				cdkn2a (hd=homozygous deletion, *=germline): -
				ki67 (0=<30%, 1=>30%): 1

## Sheet: GSE65904 PMID 25909218
Accession	Title	Source name	Gender	Age	Tumor stage	Tissue	Distant metastasis free survival in days	Characteristics	Disease specific survival in days
GSM1608593	Melanoma tumor sample from patient 1	Malignant melanoma	Male	55	Regional	Lymph node	1714	distant metastasis free survival (1=death, 0=alive): 0	1714
								disease specific survival (1=death, 0=alive): 0
GSM1608594	Melanoma tumor sample from patient 2	Malignant melanoma	Female	39	Regional	Lymph node	NA	distant metastasis free survival (1=death, 0=alive): NA	353
								disease specific survival (1=death, 0=alive): 1
GSM1608595	Melanoma tumor sample from patient 3	Malignant melanoma	Female	67	Primary	Cutaneous	2127	distant metastasis free survival (1=death, 0=alive): 0	2127
								disease specific survival (1=death, 0=alive): 0
GSM1608596	Melanoma tumor sample from patient 4	Malignant melanoma	Male	56	NA	Lymph node	1442	distant metastasis free survival (1=death, 0=alive): 0	1442
								disease specific survival (1=death, 0=alive): 0
GSM1608597	Melanoma tumor sample from patient 5	Malignant melanoma	Male	46	General	Visceral	NA	distant metastasis free survival (1=death, 0=alive): NA	66
								disease specific survival (1=death, 0=alive): 1
GSM1608598	Melanoma tumor sample from patient 6	Malignant melanoma	Female	36	Regional	Lymph node	2631	distant metastasis free survival (1=death, 0=alive): 0	2631
								disease specific survival (1=death, 0=alive): 0
GSM1608599	Melanoma tumor sample from patient 7	Malignant melanoma	Male	73	Regional	Lymph node	292	distant metastasis free survival (1=death, 0=alive): 1	2427
								disease specific survival (1=death, 0=alive): 0
GSM1608600	Melanoma tumor sample from patient 8	Malignant melanoma	Male	59	Primary	Cutaneous	1310	distant metastasis free survival (1=death, 0=alive): 0	1310
								disease specific survival (1=death, 0=alive): 0
GSM1608601	Melanoma tumor sample from patient 9	Malignant melanoma	Male	50	Regional	Lymph node	817	distant metastasis free survival (1=death, 0=alive): 0	817
								disease specific survival (1=death, 0=alive): 0
GSM1608602	Melanoma tumor sample from patient 10	Malignant melanoma	Female	77	Regional	Lymph node	1401	distant metastasis free survival (1=death, 0=alive): 1	1401
								disease specific survival (1=death, 0=alive): 1
GSM1608603	Melanoma tumor sample from patient 11	Malignant melanoma	Female	88	Primary	Cutaneous	101	distant metastasis free survival (1=death, 0=alive): 0	101
								disease specific survival (1=death, 0=alive): 0
GSM1608604	Melanoma tumor sample from patient 12	Malignant melanoma	Male	47	Regional	Lymph node	2368	distant metastasis free survival (1=death, 0=alive): 1	3021
								disease specific survival (1=death, 0=alive): 1
GSM1608605	Melanoma tumor sample from patient 13	Malignant melanoma	Male	65	In-transit	Subcutaneous	502	distant metastasis free survival (1=death, 0=alive): 1	643
								disease specific survival (1=death, 0=alive): 1
GSM1608606	Melanoma tumor sample from patient 14	Malignant melanoma	Male	44	Regional	Lymph node	792	distant metastasis free survival (1=death, 0=alive): 1	1344
								disease specific survival (1=death, 0=alive): 1
GSM1608607	Melanoma tumor sample from patient 15	Malignant melanoma	Male	33	Regional	Lymph node	1101	distant metastasis free survival (1=death, 0=alive): 0	1101
								disease specific survival (1=death, 0=alive): 0
GSM1608608	Melanoma tumor sample from patient 16	Malignant melanoma	Female	65	In-transit	Subcutaneous	75	distant metastasis free survival (1=death, 0=alive): 0	75
								disease specific survival (1=death, 0=alive): 0
GSM1608609	Melanoma tumor sample from patient 17	Malignant melanoma	Male	88	Regional	Lymph node	NA	distant metastasis free survival (1=death, 0=alive): NA	77
								disease specific survival (1=death, 0=alive): 1
GSM1608610	Melanoma tumor sample from patient 18	Malignant melanoma	Male	50	Regional	NA	1099	distant metastasis free survival (1=death, 0=alive): 1	1485
								disease specific survival (1=death, 0=alive): 1
GSM1608611	Melanoma tumor sample from patient 19	Malignant melanoma	Male	85	Regional	Lymph node	65	distant metastasis free survival (1=death, 0=alive): 1	93
								disease specific survival (1=death, 0=alive): 0
GSM1608612	Melanoma tumor sample from patient 20	Malignant melanoma	Male	72	Regional	Lymph node	370	distant metastasis free survival (1=death, 0=alive): 1	849
								disease specific survival (1=death, 0=alive): 1
GSM1608613	Melanoma tumor sample from patient 21	Malignant melanoma	Female	79	Local	Subcutaneous	171	distant metastasis free survival (1=death, 0=alive): 0	171
								disease specific survival (1=death, 0=alive): 0
GSM1608614	Melanoma tumor sample from patient 22	Malignant melanoma	Female	55	Regional	Lymph node	NA	distant metastasis free survival (1=death, 0=alive): NA	195
								disease specific survival (1=death, 0=alive): 1
GSM1608615	Melanoma tumor sample from patient 23	Malignant melanoma	Female	61	In-transit	Subcutaneous	1266	distant metastasis free survival (1=death, 0=alive): 0	1266
								disease specific survival (1=death, 0=alive): 0
GSM1608616	Melanoma tumor sample from patient 24	Malignant melanoma	Male	68	Regional	Lymph node	6343	distant metastasis free survival (1=death, 0=alive): 0	6343
								disease specific survival (1=death, 0=alive): 0
GSM1608617	Melanoma tumor sample from patient 25	Malignant melanoma	Male	56	Regional	Lymph node	820	distant metastasis free survival (1=death, 0=alive): 0	820
								disease specific survival (1=death, 0=alive): 0
GSM1608618	Melanoma tumor sample from patient 26	Malignant melanoma	Female	46	NA	NA	NA	distant metastasis free survival (1=death, 0=alive): NA	NA
								disease specific survival (1=death, 0=alive): NA
GSM1608619	Melanoma tumor sample from patient 27	Malignant melanoma	Male	65	Regional	Lymph node	NA	distant metastasis free survival (1=death, 0=alive): NA	189
								disease specific survival (1=death, 0=alive): 0
GSM1608620	Melanoma tumor sample from patient 28	Malignant melanoma	Male	65	Regional	Lymph node	372	distant metastasis free survival (1=death, 0=alive): 1	453
								disease specific survival (1=death, 0=alive): 1
GSM1608621	Melanoma tumor sample from patient 29	Malignant melanoma	Male	50	In-transit	Subcutaneous	1220	distant metastasis free survival (1=death, 0=alive): 0	1220
								disease specific survival (1=death, 0=alive): 0
GSM1608622	Melanoma tumor sample from patient 30	Malignant melanoma	Female	82	Regional	NA	559	distant metastasis free survival (1=death, 0=alive): 0	559
								disease specific survival (1=death, 0=alive): 0
GSM1608623	Melanoma tumor sample from patient 31	Malignant melanoma	Male	74	Regional	Lymph node	374	distant metastasis free survival (1=death, 0=alive): 1	834
								disease specific survival (1=death, 0=alive): 1
GSM1608624	Melanoma tumor sample from patient 32	Malignant melanoma	Male	61	Regional	Lymph node	NA	distant metastasis free survival (1=death, 0=alive): NA	1030
								disease specific survival (1=death, 0=alive): 0
GSM1608625	Melanoma tumor sample from patient 33	Malignant melanoma	Male	51	Regional	Lymph node	3206	distant metastasis free survival (1=death, 0=alive): 0	3206
								disease specific survival (1=death, 0=alive): 0
GSM1608626	Melanoma tumor sample from patient 34	Malignant melanoma	Male	61	Regional	Lymph node	875	distant metastasis free survival (1=death, 0=alive): 1	1199
								disease specific survival (1=death, 0=alive): 1
GSM1608627	Melanoma tumor sample from patient 35	Malignant melanoma	Female	34	Local	Subcutaneous	293	distant metastasis free survival (1=death, 0=alive): 1	5212
								disease specific survival (1=death, 0=alive): 0
GSM1608628	Melanoma tumor sample from patient 36	Malignant melanoma	Male	51	Local	Cutaneous	387	distant metastasis free survival (1=death, 0=alive): 1	592
								disease specific survival (1=death, 0=alive): 1
GSM1608629	Melanoma tumor sample from patient 37	Malignant melanoma	Male	71	Regional	Lymph node	NA	distant metastasis free survival (1=death, 0=alive): NA	50
								disease specific survival (1=death, 0=alive): 0
GSM1608630	Melanoma tumor sample from patient 38	Malignant melanoma	Male	73	Regional	Lymph node	655	distant metastasis free survival (1=death, 0=alive): 1	1187
								disease specific survival (1=death, 0=alive): 0
GSM1608631	Melanoma tumor sample from patient 39	Malignant melanoma	Female	76	In-transit	Subcutaneous	NA	distant metastasis free survival (1=death, 0=alive): NA	419
								disease specific survival (1=death, 0=alive): 1
GSM1608632	Melanoma tumor sample from patient 40	Malignant melanoma	Male	88	General	Subcutaneous	NA	distant metastasis free survival (1=death, 0=alive): NA	208
								disease specific survival (1=death, 0=alive): 1
GSM1608633	Melanoma tumor sample from patient 41	Malignant melanoma	Female	64	General	Subcutaneous	NA	distant metastasis free survival (1=death, 0=alive): NA	2481
								disease specific survival (1=death, 0=alive): 1
GSM1608634	Melanoma tumor sample from patient 42	Malignant melanoma	Male	78	Regional	Lymph node	267	distant metastasis free survival (1=death, 0=alive): 0	267
								disease specific survival (1=death, 0=alive): 0
GSM1608635	Melanoma tumor sample from patient 43	Malignant melanoma	Male	74	NA	NA	162	distant metastasis free survival (1=death, 0=alive): 1	435
								disease specific survival (1=death, 0=alive): 1
GSM1608636	Melanoma tumor sample from patient 44	Malignant melanoma	Male	56	Regional	Subcutaneous	NA	distant metastasis free survival (1=death, 0=alive): NA	742
								disease specific survival (1=death, 0=alive): 1
GSM1608637	Melanoma tumor sample from patient 45	Malignant melanoma	Male	70	In-transit	Subcutaneous	97	distant metastasis free survival (1=death, 0=alive): 1	97
								disease specific survival (1=death, 0=alive): 1
GSM1608638	Melanoma tumor sample from patient 46	Malignant melanoma	Male	54	NA	Lymph node	451	distant metastasis free survival (1=death, 0=alive): 0	451
								disease specific survival (1=death, 0=alive): 0
GSM1608639	Melanoma tumor sample from patient 47	Malignant melanoma	Female	NA	NA	NA	3779	distant metastasis free survival (1=death, 0=alive): 0	3779
								disease specific survival (1=death, 0=alive): 0
GSM1608640	Melanoma tumor sample from patient 48	Malignant melanoma	Male	62	General	Visceral	NA	distant metastasis free survival (1=death, 0=alive): NA	194
								disease specific survival (1=death, 0=alive): 1
GSM1608641	Melanoma tumor sample from patient 49	Malignant melanoma	Male	55	Regional	Lymph node	229	distant metastasis free survival (1=death, 0=alive): 1	2574
								disease specific survival (1=death, 0=alive): 0
GSM1608642	Melanoma tumor sample from patient 50	Malignant melanoma	Male	60	Regional	Lymph node	1260	distant metastasis free survival (1=death, 0=alive): 0	1260
								disease specific survival (1=death, 0=alive): 0
GSM1608643	Melanoma tumor sample from patient 51	Malignant melanoma	Female	58	Regional	NA	561	distant metastasis free survival (1=death, 0=alive): 1	634
								disease specific survival (1=death, 0=alive): 0
GSM1608644	Melanoma tumor sample from patient 52	Malignant melanoma	Male	78	Primary	Cutaneous	22	distant metastasis free survival (1=death, 0=alive): 0	22
								disease specific survival (1=death, 0=alive): 0
GSM1608645	Melanoma tumor sample from patient 53	Malignant melanoma	Male	74	Regional	Lymph node	421	distant metastasis free survival (1=death, 0=alive): 1	591
								disease specific survival (1=death, 0=alive): 1
GSM1608646	Melanoma tumor sample from patient 54	Malignant melanoma	Female	86	Regional	NA	105	distant metastasis free survival (1=death, 0=alive): 0	105
								disease specific survival (1=death, 0=alive): 0
GSM1608647	Melanoma tumor sample from patient 55	Malignant melanoma	Male	65	Regional	Lymph node	NA	distant metastasis free survival (1=death, 0=alive): NA	1455
								disease specific survival (1=death, 0=alive): 0
GSM1608648	Melanoma tumor sample from patient 56	Malignant melanoma	Male	43	Regional	Lymph node	727	distant metastasis free survival (1=death, 0=alive): 1	1404
								disease specific survival (1=death, 0=alive): 1
GSM1608649	Melanoma tumor sample from patient 57	Malignant melanoma	Female	35	General	Subcutaneous	NA	distant metastasis free survival (1=death, 0=alive): NA	378
								disease specific survival (1=death, 0=alive): 1
GSM1608650	Melanoma tumor sample from patient 58	Malignant melanoma	Male	39	Regional	Lymph node	2312	distant metastasis free survival (1=death, 0=alive): 1	2530
								disease specific survival (1=death, 0=alive): 1
GSM1608651	Melanoma tumor sample from patient 59	Malignant melanoma	Male	52	In-transit	Subcutaneous	6	distant metastasis free survival (1=death, 0=alive): 1	550
								disease specific survival (1=death, 0=alive): 1
GSM1608652	Melanoma tumor sample from patient 60	Malignant melanoma	Male	59	Regional	Lymph node	3185	distant metastasis free survival (1=death, 0=alive): 0	3185
								disease specific survival (1=death, 0=alive): 0
GSM1608653	Melanoma tumor sample from patient 61	Malignant melanoma	Male	77	Regional	Lymph node	153	distant metastasis free survival (1=death, 0=alive): 1	310
								disease specific survival (1=death, 0=alive): 1
GSM1608654	Melanoma tumor sample from patient 62	Malignant melanoma	Female	71	Primary	Cutaneous	207	distant metastasis free survival (1=death, 0=alive): 1	282
								disease specific survival (1=death, 0=alive): 0
GSM1608655	Melanoma tumor sample from patient 63	Malignant melanoma	Female	54	Regional	Lymph node	3315	distant metastasis free survival (1=death, 0=alive): 0	3315
								disease specific survival (1=death, 0=alive): 0
GSM1608656	Melanoma tumor sample from patient 64	Malignant melanoma	Male	61	Regional	Lymph node	NA	distant metastasis free survival (1=death, 0=alive): NA	275
								disease specific survival (1=death, 0=alive): 1
GSM1608657	Melanoma tumor sample from patient 65	Malignant melanoma	Male	70	Regional	Lymph node	3582	distant metastasis free survival (1=death, 0=alive): 0	3582
								disease specific survival (1=death, 0=alive): 0
GSM1608658	Melanoma tumor sample from patient 66	Malignant melanoma	Male	73	Regional	Lymph node	79	distant metastasis free survival (1=death, 0=alive): 1	484
								disease specific survival (1=death, 0=alive): 0
GSM1608659	Melanoma tumor sample from patient 67	Malignant melanoma	Female	77	Primary	Cutaneous	731	distant metastasis free survival (1=death, 0=alive): 0	731
								disease specific survival (1=death, 0=alive): 0
GSM1608660	Melanoma tumor sample from patient 68	Malignant melanoma	Female	81	Regional	Lymph node	875	distant metastasis free survival (1=death, 0=alive): 0	875
								disease specific survival (1=death, 0=alive): 0
GSM1608661	Melanoma tumor sample from patient 69	Malignant melanoma	Male	58	General	Subcutaneous	NA	distant metastasis free survival (1=death, 0=alive): NA	12
								disease specific survival (1=death, 0=alive): 1
GSM1608662	Melanoma tumor sample from patient 70	Malignant melanoma	Male	53	Regional	Lymph node	280	distant metastasis free survival (1=death, 0=alive): 1	642
								disease specific survival (1=death, 0=alive): 1
GSM1608663	Melanoma tumor sample from patient 71	Malignant melanoma	Female	74	Regional	Lymph node	331	distant metastasis free survival (1=death, 0=alive): 1	461
								disease specific survival (1=death, 0=alive): 0
GSM1608664	Melanoma tumor sample from patient 72	Malignant melanoma	Female	71	Regional	Lymph node	1406	distant metastasis free survival (1=death, 0=alive): 0	1406
								disease specific survival (1=death, 0=alive): 0
GSM1608665	Melanoma tumor sample from patient 73	Malignant melanoma	Male	39	Regional	Lymph node	1143	distant metastasis free survival (1=death, 0=alive): 1	1329
								disease specific survival (1=death, 0=alive): 1
GSM1608666	Melanoma tumor sample from patient 74	Malignant melanoma	Female	46	Regional	Lymph node	1172	distant metastasis free survival (1=death, 0=alive): 0	1172
								disease specific survival (1=death, 0=alive): 0
GSM1608667	Melanoma tumor sample from patient 75	Malignant melanoma	Female	43	Local	Subcutaneous	164	distant metastasis free survival (1=death, 0=alive): 0	164
								disease specific survival (1=death, 0=alive): 0
GSM1608668	Melanoma tumor sample from patient 76	Malignant melanoma	Male	48	Regional	Lymph node	312	distant metastasis free survival (1=death, 0=alive): 1	365
								disease specific survival (1=death, 0=alive): 1
GSM1608669	Melanoma tumor sample from patient 77	Malignant melanoma	Male	52	NA	Subcutaneous	282	distant metastasis free survival (1=death, 0=alive): 1	2584
								disease specific survival (1=death, 0=alive): 0
GSM1608670	Melanoma tumor sample from patient 78	Malignant melanoma	Male	63	General	Visceral	NA	distant metastasis free survival (1=death, 0=alive): NA	2619
								disease specific survival (1=death, 0=alive): 0
GSM1608671	Melanoma tumor sample from patient 79	Malignant melanoma	Male	71	Regional	Lymph node	21	distant metastasis free survival (1=death, 0=alive): 1	399
								disease specific survival (1=death, 0=alive): 1
GSM1608672	Melanoma tumor sample from patient 80	Malignant melanoma	Female	55	Regional	Lymph node	5530	distant metastasis free survival (1=death, 0=alive): 0	5530
								disease specific survival (1=death, 0=alive): 0
GSM1608673	Melanoma tumor sample from patient 81	Malignant melanoma	Male	75	Primary	Cutaneous	6097	distant metastasis free survival (1=death, 0=alive): 0	6097
								disease specific survival (1=death, 0=alive): 0
GSM1608674	Melanoma tumor sample from patient 82	Malignant melanoma	Male	56	Local	Cutaneous	1312	distant metastasis free survival (1=death, 0=alive): 0	1312
								disease specific survival (1=death, 0=alive): 0
GSM1608675	Melanoma tumor sample from patient 83	Malignant melanoma	Female	59	Regional	NA	58	distant metastasis free survival (1=death, 0=alive): 1	120
								disease specific survival (1=death, 0=alive): 1
GSM1608676	Melanoma tumor sample from patient 84	Malignant melanoma	Female	65	Regional	Subcutaneous	249	distant metastasis free survival (1=death, 0=alive): 1	340
								disease specific survival (1=death, 0=alive): 0
GSM1608677	Melanoma tumor sample from patient 85	Malignant melanoma	Female	34	Regional	Lymph node	338	distant metastasis free survival (1=death, 0=alive): 1	429
								disease specific survival (1=death, 0=alive): 1
GSM1608678	Melanoma tumor sample from patient 86	Malignant melanoma	Female	80	Primary	Cutaneous	6453	distant metastasis free survival (1=death, 0=alive): 0	6453
								disease specific survival (1=death, 0=alive): 0
GSM1608679	Melanoma tumor sample from patient 87	Malignant melanoma	Male	59	Primary	Cutaneous	1313	distant metastasis free survival (1=death, 0=alive): 0	1313
								disease specific survival (1=death, 0=alive): 0
GSM1608680	Melanoma tumor sample from patient 88	Malignant melanoma	Male	65	Regional	NA	NA	distant metastasis free survival (1=death, 0=alive): NA	279
								disease specific survival (1=death, 0=alive): 1
GSM1608681	Melanoma tumor sample from patient 89	Malignant melanoma	Female	75	Regional	Lymph node	1112	distant metastasis free survival (1=death, 0=alive): 0	1112
								disease specific survival (1=death, 0=alive): 0
GSM1608682	Melanoma tumor sample from patient 90	Malignant melanoma	Female	56	General	Visceral	NA	distant metastasis free survival (1=death, 0=alive): NA	111
								disease specific survival (1=death, 0=alive): 0
GSM1608683	Melanoma tumor sample from patient 91	Malignant melanoma	Female	63	Regional	NA	NA	distant metastasis free survival (1=death, 0=alive): NA	195
								disease specific survival (1=death, 0=alive): 1
GSM1608684	Melanoma tumor sample from patient 92	Malignant melanoma	Male	81	Regional	Lymph node	734	distant metastasis free survival (1=death, 0=alive): 0	734
								disease specific survival (1=death, 0=alive): 0
GSM1608685	Melanoma tumor sample from patient 93	Malignant melanoma	Male	57	Regional	Lymph node	NA	distant metastasis free survival (1=death, 0=alive): NA	542
								disease specific survival (1=death, 0=alive): 1
GSM1608686	Melanoma tumor sample from patient 94	Malignant melanoma	Male	22	General	Subcutaneous	NA	distant metastasis free survival (1=death, 0=alive): NA	82
								disease specific survival (1=death, 0=alive): 1
GSM1608687	Melanoma tumor sample from patient 95	Malignant melanoma	Male	76	Local	Subcutaneous	185	distant metastasis free survival (1=death, 0=alive): 1	303
								disease specific survival (1=death, 0=alive): 1
GSM1608688	Melanoma tumor sample from patient 96	Malignant melanoma	Female	76	Regional	Lymph node	NA	distant metastasis free survival (1=death, 0=alive): NA	91
								disease specific survival (1=death, 0=alive): 1
GSM1608689	Melanoma tumor sample from patient 97	Malignant melanoma	Male	78	Primary	Cutaneous	13	distant metastasis free survival (1=death, 0=alive): 1	51
								disease specific survival (1=death, 0=alive): 0
GSM1608690	Melanoma tumor sample from patient 98	Malignant melanoma	Male	77	In-transit	Subcutaneous	338	distant metastasis free survival (1=death, 0=alive): 1	455
								disease specific survival (1=death, 0=alive): 1
GSM1608691	Melanoma tumor sample from patient 99	Malignant melanoma	Male	71	General	Subcutaneous	NA	distant metastasis free survival (1=death, 0=alive): NA	71
								disease specific survival (1=death, 0=alive): 0
GSM1608692	Melanoma tumor sample from patient 100	Malignant melanoma	Female	71	Regional	Lymph node	424	distant metastasis free survival (1=death, 0=alive): 0	424
								disease specific survival (1=death, 0=alive): 0
GSM1608693	Melanoma tumor sample from patient 101	Malignant melanoma	Male	83	Regional	Lymph node	574	distant metastasis free survival (1=death, 0=alive): 1	574
								disease specific survival (1=death, 0=alive): 1
GSM1608694	Melanoma tumor sample from patient 102	Malignant melanoma	Female	68	Regional	Lymph node	161	distant metastasis free survival (1=death, 0=alive): 1	1027
								disease specific survival (1=death, 0=alive): 0
GSM1608695	Melanoma tumor sample from patient 103	Malignant melanoma	Male	66	Regional	NA	5632	distant metastasis free survival (1=death, 0=alive): 0	5632
								disease specific survival (1=death, 0=alive): 0
GSM1608696	Melanoma tumor sample from patient 104	Malignant melanoma	Female	79	Regional	Lymph node	1429	distant metastasis free survival (1=death, 0=alive): 0	1429
								disease specific survival (1=death, 0=alive): 0
GSM1608697	Melanoma tumor sample from patient 105	Malignant melanoma	Female	62	Regional	Lymph node	145	distant metastasis free survival (1=death, 0=alive): 1	303
								disease specific survival (1=death, 0=alive): 1
GSM1608698	Melanoma tumor sample from patient 106	Malignant melanoma	Male	65	Regional	Lymph node	333	distant metastasis free survival (1=death, 0=alive): 0	333
								disease specific survival (1=death, 0=alive): 0
GSM1608699	Melanoma tumor sample from patient 107	Malignant melanoma	Male	73	General	Visceral	NA	distant metastasis free survival (1=death, 0=alive): NA	82
								disease specific survival (1=death, 0=alive): 1
GSM1608700	Melanoma tumor sample from patient 108	Malignant melanoma	Male	84	NA	Lymph node	379	distant metastasis free survival (1=death, 0=alive): 1	493
								disease specific survival (1=death, 0=alive): 1
GSM1608701	Melanoma tumor sample from patient 109	Malignant melanoma	Male	77	Local	Cutaneous	170	distant metastasis free survival (1=death, 0=alive): 0	170
								disease specific survival (1=death, 0=alive): 0
GSM1608702	Melanoma tumor sample from patient 110	Malignant melanoma	Male	58	Regional	Lymph node	295	distant metastasis free survival (1=death, 0=alive): 1	358
								disease specific survival (1=death, 0=alive): 0
GSM1608703	Melanoma tumor sample from patient 111	Malignant melanoma	Female	67	Regional	Lymph node	2239	distant metastasis free survival (1=death, 0=alive): 0	2239
								disease specific survival (1=death, 0=alive): 0
GSM1608704	Melanoma tumor sample from patient 112	Malignant melanoma	Female	52	Regional	Lymph node	NA	distant metastasis free survival (1=death, 0=alive): NA	126
								disease specific survival (1=death, 0=alive): 1
GSM1608705	Melanoma tumor sample from patient 113	Malignant melanoma	Female	64	Regional	NA	2319	distant metastasis free survival (1=death, 0=alive): 0	2319
								disease specific survival (1=death, 0=alive): 0
GSM1608706	Melanoma tumor sample from patient 114	Malignant melanoma	Male	61	Primary	Cutaneous	40	distant metastasis free survival (1=death, 0=alive): 1	707
								disease specific survival (1=death, 0=alive): 1
GSM1608707	Melanoma tumor sample from patient 115	Malignant melanoma	Male	63	Regional	Lymph node	229	distant metastasis free survival (1=death, 0=alive): 1	1325
								disease specific survival (1=death, 0=alive): 1
GSM1608708	Melanoma tumor sample from patient 116	Malignant melanoma	Male	62	Regional	Lymph node	69	distant metastasis free survival (1=death, 0=alive): 1	137
								disease specific survival (1=death, 0=alive): 1
GSM1608709	Melanoma tumor sample from patient 117	Malignant melanoma	Male	71	Regional	Lymph node	897	distant metastasis free survival (1=death, 0=alive): 1	1432
								disease specific survival (1=death, 0=alive): 1
GSM1608710	Melanoma tumor sample from patient 118	Malignant melanoma	Female	66	General	Visceral	NA	distant metastasis free survival (1=death, 0=alive): NA	6
								disease specific survival (1=death, 0=alive): 1
GSM1608711	Melanoma tumor sample from patient 119	Malignant melanoma	Female	49	General	Visceral	NA	distant metastasis free survival (1=death, 0=alive): NA	158
								disease specific survival (1=death, 0=alive): 0
GSM1608712	Melanoma tumor sample from patient 120	Malignant melanoma	Female	81	Regional	Lymph node	NA	distant metastasis free survival (1=death, 0=alive): NA	386
								disease specific survival (1=death, 0=alive): 1
GSM1608713	Melanoma tumor sample from patient 121	Malignant melanoma	Female	47	Regional	Lymph node	469	distant metastasis free survival (1=death, 0=alive): 1	652
								disease specific survival (1=death, 0=alive): 0
GSM1608714	Melanoma tumor sample from patient 122	Malignant melanoma	Female	25	Regional	Lymph node	5005	distant metastasis free survival (1=death, 0=alive): 0	5005
								disease specific survival (1=death, 0=alive): 0
GSM1608715	Melanoma tumor sample from patient 123	Malignant melanoma	Female	74	Regional	Lymph node	186	distant metastasis free survival (1=death, 0=alive): 0	186
								disease specific survival (1=death, 0=alive): 0
GSM1608716	Melanoma tumor sample from patient 124	Malignant melanoma	Male	86	In-transit	Subcutaneous	73	distant metastasis free survival (1=death, 0=alive): 1	89
								disease specific survival (1=death, 0=alive): 0
GSM1608717	Melanoma tumor sample from patient 125	Malignant melanoma	Female	67	Regional	Lymph node	405	distant metastasis free survival (1=death, 0=alive): 1	442
								disease specific survival (1=death, 0=alive): 1
GSM1608718	Melanoma tumor sample from patient 126	Malignant melanoma	Male	59	Regional	Lymph node	160	distant metastasis free survival (1=death, 0=alive): 1	650
								disease specific survival (1=death, 0=alive): 1
GSM1608719	Melanoma tumor sample from patient 127	Malignant melanoma	Male	60	Regional	Lymph node	307	distant metastasis free survival (1=death, 0=alive): 0	307
								disease specific survival (1=death, 0=alive): 0
GSM1608720	Melanoma tumor sample from patient 128	Malignant melanoma	Male	81	Regional	Lymph node	4450	distant metastasis free survival (1=death, 0=alive): 1	4450
								disease specific survival (1=death, 0=alive): 0
GSM1608721	Melanoma tumor sample from patient 129	Malignant melanoma	Female	59	Regional	Lymph node	NA	distant metastasis free survival (1=death, 0=alive): NA	188
								disease specific survival (1=death, 0=alive): 1
GSM1608722	Melanoma tumor sample from patient 130	Malignant melanoma	Male	65	In-transit	Subcutaneous	727	distant metastasis free survival (1=death, 0=alive): 1	1222
								disease specific survival (1=death, 0=alive): 1
GSM1608723	Melanoma tumor sample from patient 131	Malignant melanoma	Male	77	Regional	Lymph node	288	distant metastasis free survival (1=death, 0=alive): 1	1231
								disease specific survival (1=death, 0=alive): 0
GSM1608724	Melanoma tumor sample from patient 132	Malignant melanoma	Male	67	Regional	Lymph node	20	distant metastasis free survival (1=death, 0=alive): 1	623
								disease specific survival (1=death, 0=alive): 1
GSM1608725	Melanoma tumor sample from patient 133	Malignant melanoma	Female	84	General	Subcutaneous	NA	distant metastasis free survival (1=death, 0=alive): NA	197
								disease specific survival (1=death, 0=alive): 1
GSM1608726	Melanoma tumor sample from patient 134	Malignant melanoma	Male	63	Regional	Lymph node	NA	distant metastasis free survival (1=death, 0=alive): NA	318
								disease specific survival (1=death, 0=alive): 0
GSM1608727	Melanoma tumor sample from patient 135	Malignant melanoma	Male	33	Regional	Lymph node	235	distant metastasis free survival (1=death, 0=alive): 1	380
								disease specific survival (1=death, 0=alive): 1
GSM1608728	Melanoma tumor sample from patient 136	Malignant melanoma	Male	32	Regional	Lymph node	1912	distant metastasis free survival (1=death, 0=alive): 0	1912
								disease specific survival (1=death, 0=alive): 0
GSM1608729	Melanoma tumor sample from patient 137	Malignant melanoma	Male	82	Primary	Cutaneous	354	distant metastasis free survival (1=death, 0=alive): 1	420
								disease specific survival (1=death, 0=alive): 0
GSM1608730	Melanoma tumor sample from patient 138	Malignant melanoma	Female	44	Local	Other	NA	distant metastasis free survival (1=death, 0=alive): NA	526
								disease specific survival (1=death, 0=alive): 1
GSM1608731	Melanoma tumor sample from patient 139	Malignant melanoma	Female	71	Regional	Lymph node	NA	distant metastasis free survival (1=death, 0=alive): NA	212
								disease specific survival (1=death, 0=alive): 0
GSM1608732	Melanoma tumor sample from patient 140	Malignant melanoma	Female	65	Regional	Lymph node	461	distant metastasis free survival (1=death, 0=alive): 1	880
								disease specific survival (1=death, 0=alive): 0
GSM1608733	Melanoma tumor sample from patient 141	Malignant melanoma	Male	31	General	Subcutaneous	NA	distant metastasis free survival (1=death, 0=alive): NA	375
								disease specific survival (1=death, 0=alive): 1
GSM1608734	Melanoma tumor sample from patient 142	Malignant melanoma	Male	60	Regional	Lymph node	116	distant metastasis free survival (1=death, 0=alive): 1	262
								disease specific survival (1=death, 0=alive): 1
GSM1608735	Melanoma tumor sample from patient 143	Malignant melanoma	Male	70	Regional	Lymph node	56	distant metastasis free survival (1=death, 0=alive): 1	56
								disease specific survival (1=death, 0=alive): 1
GSM1608736	Melanoma tumor sample from patient 144	Malignant melanoma	Female	45	In-transit	Subcutaneous	NA	distant metastasis free survival (1=death, 0=alive): NA	356
								disease specific survival (1=death, 0=alive): 1
GSM1608737	Melanoma tumor sample from patient 145	Malignant melanoma	Male	60	Regional	NA	476	distant metastasis free survival (1=death, 0=alive): 1	476
								disease specific survival (1=death, 0=alive): 1
GSM1608738	Melanoma tumor sample from patient 146	Malignant melanoma	Female	NA	Primary	Cutaneous	NA	distant metastasis free survival (1=death, 0=alive): NA	NA
								disease specific survival (1=death, 0=alive): NA
GSM1608739	Melanoma tumor sample from patient 147	Malignant melanoma	Male	89	Regional	Lymph node	NA	distant metastasis free survival (1=death, 0=alive): NA	638
								disease specific survival (1=death, 0=alive): 1
GSM1608740	Melanoma tumor sample from patient 148	Malignant melanoma	Female	63	In-transit	Lymph node	NA	distant metastasis free survival (1=death, 0=alive): NA	435
								disease specific survival (1=death, 0=alive): 1
GSM1608741	Melanoma tumor sample from patient 149	Malignant melanoma	Male	64	Primary	Cutaneous	43	distant metastasis free survival (1=death, 0=alive): 0	43
								disease specific survival (1=death, 0=alive): 0
GSM1608742	Melanoma tumor sample from patient 150	Malignant melanoma	Male	73	Regional	Lymph node	NA	distant metastasis free survival (1=death, 0=alive): NA	42
								disease specific survival (1=death, 0=alive): 1
GSM1608743	Melanoma tumor sample from patient 151	Malignant melanoma	Male	71	In-transit	Subcutaneous	NA	distant metastasis free survival (1=death, 0=alive): NA	337
								disease specific survival (1=death, 0=alive): 1
GSM1608744	Melanoma tumor sample from patient 152	Malignant melanoma	Male	68	Regional	Subcutaneous	NA	distant metastasis free survival (1=death, 0=alive): NA	392
								disease specific survival (1=death, 0=alive): 1
GSM1608745	Melanoma tumor sample from patient 153	Malignant melanoma	Male	63	General	Lymph node	NA	distant metastasis free survival (1=death, 0=alive): NA	593
								disease specific survival (1=death, 0=alive): 1
GSM1608746	Melanoma tumor sample from patient 154	Malignant melanoma	Female	48	Regional	Lymph node	110	distant metastasis free survival (1=death, 0=alive): 1	957
								disease specific survival (1=death, 0=alive): 1
GSM1608747	Melanoma tumor sample from patient 155	Malignant melanoma	Female	77	Regional	Lymph node	678	distant metastasis free survival (1=death, 0=alive): 0	678
								disease specific survival (1=death, 0=alive): 0
GSM1608748	Melanoma tumor sample from patient 156	Malignant melanoma	Female	87	Primary	Cutaneous	324	distant metastasis free survival (1=death, 0=alive): 0	324
								disease specific survival (1=death, 0=alive): 0
GSM1608749	Melanoma tumor sample from patient 157	Malignant melanoma	Female	55	General	Visceral	NA	distant metastasis free survival (1=death, 0=alive): NA	634
								disease specific survival (1=death, 0=alive): 1
GSM1608750	Melanoma tumor sample from patient 158	Malignant melanoma	Female	29	Regional	Lymph node	647	distant metastasis free survival (1=death, 0=alive): 0	647
								disease specific survival (1=death, 0=alive): 0
GSM1608751	Melanoma tumor sample from patient 159	Malignant melanoma	Female	67	Regional	Lymph node	235	distant metastasis free survival (1=death, 0=alive): 1	732
								disease specific survival (1=death, 0=alive): 1
GSM1608752	Melanoma tumor sample from patient 160	Malignant melanoma	Female	91	Local	Cutaneous	252	distant metastasis free survival (1=death, 0=alive): 0	252
								disease specific survival (1=death, 0=alive): 0
GSM1608753	Melanoma tumor sample from patient 161	Malignant melanoma	Male	58	Regional	Lymph node	357	distant metastasis free survival (1=death, 0=alive): 1	411
								disease specific survival (1=death, 0=alive): 1
GSM1608754	Melanoma tumor sample from patient 162	Malignant melanoma	Male	72	Regional	Lymph node	155	distant metastasis free survival (1=death, 0=alive): 1	336
								disease specific survival (1=death, 0=alive): 1
GSM1608755	Melanoma tumor sample from patient 163	Malignant melanoma	Male	62	Regional	Lymph node	114	distant metastasis free survival (1=death, 0=alive): 1	132
								disease specific survival (1=death, 0=alive): 1
GSM1608756	Melanoma tumor sample from patient 164	Malignant melanoma	Female	70	Regional	Lymph node	861	distant metastasis free survival (1=death, 0=alive): 0	861
								disease specific survival (1=death, 0=alive): 0
GSM1608757	Melanoma tumor sample from patient 165	Malignant melanoma	Female	62	Regional	Lymph node	1779	distant metastasis free survival (1=death, 0=alive): 0	1779
								disease specific survival (1=death, 0=alive): 0
GSM1608758	Melanoma tumor sample from patient 166	Malignant melanoma	Male	70	Local	Subcutaneous	1897	distant metastasis free survival (1=death, 0=alive): 1	1958
								disease specific survival (1=death, 0=alive): 1
GSM1608759	Melanoma tumor sample from patient 167	Malignant melanoma	Male	70	Regional	Lymph node	NA	distant metastasis free survival (1=death, 0=alive): NA	93
								disease specific survival (1=death, 0=alive): 1
GSM1608760	Melanoma tumor sample from patient 168	Malignant melanoma	Female	69	NA	NA	18	distant metastasis free survival (1=death, 0=alive): 1	72
								disease specific survival (1=death, 0=alive): 1
GSM1608761	Melanoma tumor sample from patient 169	Malignant melanoma	Female	47	Regional	Lymph node	177	distant metastasis free survival (1=death, 0=alive): 1	461
								disease specific survival (1=death, 0=alive): 1
GSM1608762	Melanoma tumor sample from patient 170	Malignant melanoma	Male	69	General	Visceral	NA	distant metastasis free survival (1=death, 0=alive): NA	456
								disease specific survival (1=death, 0=alive): 0
GSM1608763	Melanoma tumor sample from patient 171	Malignant melanoma	Male	41	Regional	Lymph node	811	distant metastasis free survival (1=death, 0=alive): 1	2175
								disease specific survival (1=death, 0=alive): 0
GSM1608764	Melanoma tumor sample from patient 172	Malignant melanoma	Male	55	Regional	Lymph node	2800	distant metastasis free survival (1=death, 0=alive): 0	2800
								disease specific survival (1=death, 0=alive): 0
GSM1608765	Melanoma tumor sample from patient 173	Malignant melanoma	Male	52	Regional	Lymph node	NA	distant metastasis free survival (1=death, 0=alive): NA	66
								disease specific survival (1=death, 0=alive): 1
GSM1608766	Melanoma tumor sample from patient 174	Malignant melanoma	Female	67	General	Cutaneous	NA	distant metastasis free survival (1=death, 0=alive): NA	307
								disease specific survival (1=death, 0=alive): 0
GSM1608767	Melanoma tumor sample from patient 175	Malignant melanoma	Female	68	Regional	Lymph node	NA	distant metastasis free survival (1=death, 0=alive): NA	44
								disease specific survival (1=death, 0=alive): 1
GSM1608768	Melanoma tumor sample from patient 176	Malignant melanoma	Female	74	Regional	Lymph node	1035	distant metastasis free survival (1=death, 0=alive): 0	1035
								disease specific survival (1=death, 0=alive): 0
GSM1608769	Melanoma tumor sample from patient 177	Malignant melanoma	Female	58	Regional	Lymph node	194	distant metastasis free survival (1=death, 0=alive): 0	194
								disease specific survival (1=death, 0=alive): 0
GSM1608770	Melanoma tumor sample from patient 178	Malignant melanoma	Female	57	Regional	Lymph node	3363	distant metastasis free survival (1=death, 0=alive): 0	3363
								disease specific survival (1=death, 0=alive): 0
GSM1608771	Melanoma tumor sample from patient 179	Malignant melanoma	Male	72	Regional	Lymph node	15	distant metastasis free survival (1=death, 0=alive): 1	163
								disease specific survival (1=death, 0=alive): 1
GSM1608772	Melanoma tumor sample from patient 180	Malignant melanoma	Male	61	Regional	Lymph node	222	distant metastasis free survival (1=death, 0=alive): 1	523
								disease specific survival (1=death, 0=alive): 0
GSM1608773	Melanoma tumor sample from patient 181	Malignant melanoma	Male	53	Local	Subcutaneous	511	distant metastasis free survival (1=death, 0=alive): 0	511
								disease specific survival (1=death, 0=alive): 0
GSM1608774	Melanoma tumor sample from patient 182	Malignant melanoma	Male	73	Regional	Lymph node	NA	distant metastasis free survival (1=death, 0=alive): NA	411
								disease specific survival (1=death, 0=alive): 1
GSM1608775	Melanoma tumor sample from patient 183	Malignant melanoma	Male	55	Regional	Lymph node	NA	distant metastasis free survival (1=death, 0=alive): NA	85
								disease specific survival (1=death, 0=alive): 1
GSM1608776	Melanoma tumor sample from patient 184	Malignant melanoma	NA	NA	NA	NA	NA	distant metastasis free survival (1=death, 0=alive): NA	NA
								disease specific survival (1=death, 0=alive): NA
GSM1608777	Melanoma tumor sample from patient 185	Malignant melanoma	Female	66	Regional	Lymph node	394	distant metastasis free survival (1=death, 0=alive): 1	682
								disease specific survival (1=death, 0=alive): 1
GSM1608778	Melanoma tumor sample from patient 186	Malignant melanoma	Male	64	Regional	Lymph node	344	distant metastasis free survival (1=death, 0=alive): 1	629
								disease specific survival (1=death, 0=alive): 1
GSM1608779	Melanoma tumor sample from patient 187	Malignant melanoma	Male	65	Regional	Lymph node	NA	distant metastasis free survival (1=death, 0=alive): NA	165
								disease specific survival (1=death, 0=alive): 1
GSM1608780	Melanoma tumor sample from patient 188	Malignant melanoma	Female	52	General	NA	NA	distant metastasis free survival (1=death, 0=alive): NA	189
								disease specific survival (1=death, 0=alive): 1
GSM1608781	Melanoma tumor sample from patient 189	Malignant melanoma	Male	40	Regional	Lymph node	NA	distant metastasis free survival (1=death, 0=alive): NA	66
								disease specific survival (1=death, 0=alive): 0
GSM1608782	Melanoma tumor sample from patient 190	Malignant melanoma	Female	30	Regional	Lymph node	1479	distant metastasis free survival (1=death, 0=alive): 0	1479
								disease specific survival (1=death, 0=alive): 0
GSM1608783	Melanoma tumor sample from patient 191	Malignant melanoma	Female	34	General	Subcutaneous	NA	distant metastasis free survival (1=death, 0=alive): NA	64
								disease specific survival (1=death, 0=alive): 1
GSM1608784	Melanoma tumor sample from patient 192	Malignant melanoma	Female	54	Regional	Lymph node	174	distant metastasis free survival (1=death, 0=alive): 0	174
								disease specific survival (1=death, 0=alive): 0
GSM1608785	Melanoma tumor sample from patient 193	Malignant melanoma	Male	66	Regional	Lymph node	498	distant metastasis free survival (1=death, 0=alive): 1	1182
								disease specific survival (1=death, 0=alive): 1
GSM1608786	Melanoma tumor sample from patient 194	Malignant melanoma	Female	79	Regional	Lymph node	1208	distant metastasis free survival (1=death, 0=alive): 1	1253
								disease specific survival (1=death, 0=alive): 1
GSM1608787	Melanoma tumor sample from patient 195	Malignant melanoma	Female	82	Primary	Cutaneous	685	distant metastasis free survival (1=death, 0=alive): 0	685
								disease specific survival (1=death, 0=alive): 0
GSM1608788	Melanoma tumor sample from patient 196	Malignant melanoma	Female	48	General	Visceral	NA	distant metastasis free survival (1=death, 0=alive): NA	491
								disease specific survival (1=death, 0=alive): 1
GSM1608789	Melanoma tumor sample from patient 197	Malignant melanoma	Male	51	Regional	Lymph node	594	distant metastasis free survival (1=death, 0=alive): 1	736
								disease specific survival (1=death, 0=alive): 1
GSM1608790	Melanoma tumor sample from patient 198	Malignant melanoma	Male	77	Regional	Lymph node	532	distant metastasis free survival (1=death, 0=alive): 1	1097
								disease specific survival (1=death, 0=alive): 1
GSM1608791	Melanoma tumor sample from patient 199	Malignant melanoma	Male	72	Regional	Lymph node	NA	distant metastasis free survival (1=death, 0=alive): NA	789
								disease specific survival (1=death, 0=alive): 0
GSM1608792	Melanoma tumor sample from patient 200	Malignant melanoma	Male	75	Regional	Lymph node	336	distant metastasis free survival (1=death, 0=alive): 1	519
								disease specific survival (1=death, 0=alive): 0
GSM1608793	Melanoma tumor sample from patient 201	Malignant melanoma	Male	71	Regional	Lymph node	1784	distant metastasis free survival (1=death, 0=alive): 0	1784
								disease specific survival (1=death, 0=alive): 0
GSM1608794	Melanoma tumor sample from patient 202	Malignant melanoma	Female	64	Regional	Lymph node	147	distant metastasis free survival (1=death, 0=alive): 1	566
								disease specific survival (1=death, 0=alive): 0
GSM1608795	Melanoma tumor sample from patient 203	Malignant melanoma	Female	73	Regional	Lymph node	1379	distant metastasis free survival (1=death, 0=alive): 0	1379
								disease specific survival (1=death, 0=alive): 0
GSM1608796	Melanoma tumor sample from patient 204	Malignant melanoma	Male	85	General	Subcutaneous	NA	distant metastasis free survival (1=death, 0=alive): NA	851
								disease specific survival (1=death, 0=alive): 0
GSM1608797	Melanoma tumor sample from patient 205	Malignant melanoma	Female	NA	NA	NA	NA	distant metastasis free survival (1=death, 0=alive): NA	NA
								disease specific survival (1=death, 0=alive): NA
GSM1608798	Melanoma tumor sample from patient 206	Malignant melanoma	Male	36	In-transit	Subcutaneous	207	distant metastasis free survival (1=death, 0=alive): 1	308
								disease specific survival (1=death, 0=alive): 0
GSM1608799	Melanoma tumor sample from patient 207	Malignant melanoma	Female	66	Regional	Lymph node	2890	distant metastasis free survival (1=death, 0=alive): 0	2890
								disease specific survival (1=death, 0=alive): 0
GSM1608800	Melanoma tumor sample from patient 208	Malignant melanoma	Male	37	Regional	Cutaneous	NA	distant metastasis free survival (1=death, 0=alive): NA	638
								disease specific survival (1=death, 0=alive): 1
GSM1608801	Melanoma tumor sample from patient 209	Malignant melanoma	Male	67	In-transit	Lymph node	135	distant metastasis free survival (1=death, 0=alive): 1	295
								disease specific survival (1=death, 0=alive): 1
GSM1608802	Melanoma tumor sample from patient 210	Malignant melanoma	Female	38	Regional	Lymph node	NA	distant metastasis free survival (1=death, 0=alive): NA	154
								disease specific survival (1=death, 0=alive): 1
GSM1608803	Melanoma tumor sample from patient 211	Malignant melanoma	Female	40	Regional	Lymph node	66	distant metastasis free survival (1=death, 0=alive): 1	194
								disease specific survival (1=death, 0=alive): 1
GSM1608804	Melanoma tumor sample from patient 212	Malignant melanoma	Female	42	Regional	NA	NA	distant metastasis free survival (1=death, 0=alive): NA	145
								disease specific survival (1=death, 0=alive): 1
GSM1608805	Melanoma tumor sample from patient 213	Malignant melanoma	Female	72	Regional	Lymph node	140	distant metastasis free survival (1=death, 0=alive): 1	1194
								disease specific survival (1=death, 0=alive): 0
GSM1608806	Melanoma tumor sample from patient 214	Malignant melanoma	Male	53	Regional	Lymph node	1491	distant metastasis free survival (1=death, 0=alive): 0	1491
								disease specific survival (1=death, 0=alive): 0

## Sheet: GSE115978 PMID 30388455
Patient	Age	Gender	Stage	Treatment
Mel121-1	74	Male	Metastatic	aPD1
Mel79	74	Male	Metastatic	None
Mel53	77	Female	Metastatic	None
Mel81	43	Female	Metastatic	None
Mel80	86	Female	Metastatic	None
Mel89	67	Male	Metastatic	None
Mel82	73	Female	Metastatic	None
Mel84	67	Male	Primary	None
Mel103	58	Male	Metastatic	None
Mel112	76	Male	Metastatic	None
Mel105	77	Male	Primary	None
Mel129pa	63	Male	Primary	None
Mel128	37	Male	Metastatic	None
