# Supplementary material for: Integration of single-cell and bulk RNA sequencing data reveals that CYTOR is a potential prognostic and immunotherapeutic response marker for skin cutaneous melanoma
Source: J Cancer. 2024 May 28;15(12):3890–902. doi: 10.7150/jca.94823 (PMC11190755; doi:10.7150/jca.94823)
Supplement: Supplementary file 3 — Supplementary table 2. [file jcav15p3890s3.xlsx]

## Sheet: Sheet1
Clinical parameters
Sample	Sex	T	N	M	Stage	Clark levels	Ki67	Lymphatic metastasis
T1	female	T3b	N2c	M0	III	5	_	Yes
T2	male	_	_	_	_	4	0.6	No
T3	female	T2	N1	M1	III	5	0.6	Yes
T4	male	T4b	N3c	M0	III	_	_	Yes
T5	male	_	_	_	_	5	0.2	No
T6	female	T4b	N3c	M0	IIID	5	0.1	Yes
T7	male	_	_	_	_	_	_	Yes
T8	female	_	_	_	_	4	0.2	No
T9	male	_	_	_	_	_	_	Yes
T10	male	_	_	_	_	_	_	_
T11	female	T4	N0	M0	II	5	0.3	No
T12	male	T4b	N0	M1c	IV	4	0.5	No
T13	female	T1b	N0	M0	I	3	0.15	No
T14	male	_	_	_	_	_	_	_
T15	female	_	_	_	_	_	_	_
T16	male	T3	N1	M0	III	_	_	Yes
T17	male	T4	N1	M0	IV	_	0.2	Yes
T18	male	T3	N0	M0	II	4	0.3	No
T19	male	_	_	_	_	_	_	_
T20	male	T2b	N1b	M0	III	4	0.3	Yes
