# Supplementary material for: Integration of single-cell and bulk RNA sequencing data reveals that CYTOR is a potential prognostic and immunotherapeutic response marker for skin cutaneous melanoma
Source: J Cancer. 2024 May 28;15(12):3890–902. doi: 10.7150/jca.94823 (PMC11190755; doi:10.7150/jca.94823)
Supplement: Supplementary file 4 — Supplementary table 3. [file jcav15p3890s4.xlsx]

## Sheet: Sheet1
ID	Description	setSize	enrichmentScore	NES	pvalue	p.adjust	qvalues	rank	leading_edge	core_enrichment
Myeloid cell activation involved in immune response	Myeloid cell activation involved in immune response	95	0.646156	2.72871	1e-10	6.85e-09	5.22853e-09	2675	tags=51%	list=14%	signal=44%	3162/6348/84868/6810/7305/11314/2268/3430/2207/3684/6813/7462/8673/54209/5293/5724/5880/3689/6688/4615/8291/11027/201294/11277/148022/284021/1794/8832/6850/4067/3458/30817/56670/58533/5777/2150/84106/3566/136/27040/2896/8013/22904/9341/695/5729/5336/729230
Granulocyte migration	Granulocyte migration	151	0.603559	2.7213	1e-10	6.85e-09	5.22853e-09	4599	tags=60%	list=24%	signal=46%	51192/6348/414062/728/11314/101/6355/6351/6280/1441/3576/6357/4354/2207/6279/56833/6347/391/5293/5880/3689/1240/4615/719/3269/7130/3958/2919/3553/6354/3071/6352/23765/6850/30817/5594/6364/10344/54210/5473/7409/6362/6283/7057/1436/79647/972/2920/1236/5175/8729/64127/5595/90550/1435/3579/3627/120425/6367/4283/3552/4267/5919/5734/57126/6363/23396/6846/2526/27202/301/7857/5294/6504/10563/6370/51561/6…
Myeloid leukocyte activation	Myeloid leukocyte activation	228	0.574033	2.70128	1e-10	6.85e-09	5.22853e-09	3710	tags=50%	list=19%	signal=41%	8877/6556/3162/6348/84868/6810/7305/728/10538/11314/146722/5971/3576/8530/2268/3430/2207/3684/6813/5359/7462/8673/54209/55509/199/3460/5293/5724/5880/3689/6688/4615/8291/11326/945/23210/11027/80149/4317/79155/201294/11277/148022/284021/1794/3949/712/2213/6352/11006/8832/6850/2335/4067/2358/3458/5819/30817/56670/3569/3600/58533/5777/2150/84106/23208/6283/7057/3566/113277/136/4282/27040/22918/914/5…
Granulocyte chemotaxis	Granulocyte chemotaxis	124	0.613065	2.67598	1e-10	6.85e-09	5.22853e-09	4228	tags=60%	list=22%	signal=47%	51192/6348/414062/728/6355/6351/6280/1441/3576/6357/4354/2207/6279/6347/5293/5880/3689/1240/719/3269/7130/3958/2919/3553/6354/3071/6352/23765/6850/30817/5594/6364/10344/54210/5473/7409/6362/6283/7057/1436/79647/972/2920/1236/8729/64127/5595/90550/1435/3579/3627/120425/6367/4283/5919/6363/23396/6846/27202/301/7857/5294/6504/10563/6370/51561/6346/1803/6368/683/6372/6373/6356/6278
Neutrophil chemotaxis	Neutrophil chemotaxis	102	0.617111	2.64489	1e-10	6.85e-09	5.22853e-09	4198	tags=58%	list=22%	signal=45%	51192/6348/414062/728/6355/6351/6280/1441/3576/6357/4354/2207/6279/6347/5293/5880/3689/719/7130/3958/2919/3553/6354/3071/6352/6850/6364/10344/54210/5473/7409/6362/6283/972/2920/1236/8729/64127/90550/3579/3627/120425/6367/4283/6363/23396/6846/27202/5294/10563/6370/51561/6346/1803/6368/683/6372/6373/6356
Leukocyte chemotaxis	Leukocyte chemotaxis	233	0.5576	2.64132	1e-10	6.85e-09	5.22853e-09	4328	tags=53%	list=22%	signal=42%	51192/6348/414062/728/101/6355/6351/6280/1441/3576/1230/6357/4354/2207/6279/9943/5054/56833/6347/80270/199/5293/5880/3689/6688/1240/5800/719/3269/240/7130/7941/3958/2919/3553/79902/6354/11151/3071/6352/23765/7424/6850/4067/2358/30817/5594/26585/3569/6364/58191/10344/80024/54210/2150/5473/7409/6362/7226/6283/7057/4282/1436/79647/100532736/566/7852/972/5641/5155/2920/1236/6223/8729/64127/5595/1843/…
Neutrophil migration	Neutrophil migration	125	0.603636	2.63423	1e-10	6.85e-09	5.22853e-09	4599	tags=59%	list=24%	signal=45%	51192/6348/414062/728/101/6355/6351/6280/1441/3576/6357/4354/2207/6279/56833/6347/391/5293/5880/3689/4615/719/7130/3958/2919/3553/6354/3071/6352/6850/6364/10344/54210/5473/7409/6362/6283/972/2920/1236/5175/8729/64127/90550/3579/3627/120425/6367/4283/3552/4267/57126/6363/23396/6846/2526/27202/5294/10563/6370/51561/6346/1803/6368/683/6372/6373/6356/7369/51135/84522/2921/6374/399
Myeloid leukocyte migration	Myeloid leukocyte migration	225	0.557703	2.62134	1e-10	6.85e-09	5.22853e-09	4479	tags=55%	list=23%	signal=42%	51192/6348/414062/728/11314/101/6355/6351/6280/1441/3576/1230/6357/4354/2207/6279/5054/56833/6347/391/54209/199/5293/5880/3689/6688/5025/1240/4615/5800/719/3269/7130/7941/3958/2919/3553/79902/6354/3071/6352/23765/7424/6850/4067/2358/30817/5594/26585/3569/6364/10344/54210/5473/7409/6362/6283/7057/4282/1436/79647/100532736/4323/566/972/5641/5155/4920/2920/1236/6223/5175/8729/64127/5595/1843/2350/90…
Mononuclear cell migration	Mononuclear cell migration	198	0.559796	2.60279	1e-10	6.85e-09	5.22853e-09	4405	tags=58%	list=23%	signal=45%	51192/6348/414062/728/101/6355/6351/1230/6357/9943/5054/56833/6347/1893/80270/199/5293/6688/1240/5800/719/240/7941/58515/3958/11035/56253/64005/6354/6352/4067/2358/5594/26585/3569/6364/58191/10344/80024/91662/6362/7226/6283/7057/3383/2629/1436/79647/100532736/7852/5641/5155/1236/6223/5175/3683/5595/1843/7124/2350/9023/1435/3579/30009/3627/10488/1880/3592/84830/120425/811/58494/729230/6793/3676/63…
Leukocyte mediated immunity	Leukocyte mediated immunity	383	0.526864	2.58648	1e-10	6.85e-09	5.22853e-09	4300	tags=49%	list=22%	signal=39%	3162/6348/84868/6810/7305/10538/11314/10312/2268/10459/89886/2207/3684/6813/7462/100431172/8673/3002/1512/54209/5293/259307/5724/713/5880/3689/114548/6688/4615/10383/7133/5052/5551/409/3553/11035/2209/64170/51311/201294/56253/714/4818/7037/64005/11151/11277/148022/284021/64581/3071/712/2213/3665/11006/8832/6850/3902/4067/3119/23207/5819/3122/30817/3569/54440/388325/7454/3108/23529/3109/54210/5853…
Leukocyte mediated cytotoxicity	Leukocyte mediated cytotoxicity	128	0.588522	2.57925	1e-10	6.85e-09	5.22853e-09	4290	tags=59%	list=22%	signal=46%	84868/7305/3684/6813/100431172/3002/1512/6688/4615/10383/5052/5551/409/11035/2209/201294/56253/4818/11151/3071/2213/3902/23207/5819/3122/54210/5777/2150/3594/3251/7409/5532/3383/2214/57823/3824/80328/566/100507436/1075/203068/114836/3811/3134/11334/127544/353091/3105/3592/8772/100528032/3575/146850/3004/3821/3965/3805/3106/5788/9437/3133/3140/1511/51571/8302/51561/909/5817/910/1054/2671/3823/3593…
Macrophage activation	Macrophage activation	101	0.60068	2.56558	1e-10	6.85e-09	5.22853e-09	2692	tags=49%	list=14%	signal=42%	8877/6556/6348/84868/7305/728/8530/3430/3684/54209/199/3460/3689/8291/11326/23210/80149/4317/79155/11277/148022/3949/712/2213/8832/6850/2358/3458/56670/3569/23208/7057/3566/113277/4282/22918/566/3725/972/2896/1075/7107/7124/22904/124912/57817/7097/5336/9258
Monocyte chemotaxis	Monocyte chemotaxis	69	0.653327	2.56299	1e-10	6.85e-09	5.22853e-09	4228	tags=64%	list=22%	signal=50%	6348/414062/6355/6351/1230/6357/5054/56833/6347/199/5800/7941/3958/6354/6352/4067/2358/26585/3569/6364/10344/6362/6283/100532736/5641/5155/6223/1843/2350/3627/10488/729230/6367/6363/2321/6846/301/1511/6370/6346/6387/6368/6356/6278
Leukocyte degranulation	Leukocyte degranulation	78	0.629956	2.55619	1e-10	6.85e-09	5.22853e-09	3710	tags=56%	list=19%	signal=46%	3162/6348/6810/11314/3055/2268/3684/6813/7462/100431172/8673/5293/5724/5880/3689/6688/201294/4818/11151/284021/3071/2213/8832/6850/4067/30817/58533/2150/84106/3566/136/27040/8013/3134/9341/695/5729/729230/3965/57126/5294/867/6284/116449
Leukocyte migration	Leukocyte migration	379	0.519665	2.55309	1e-10	6.85e-09	5.22853e-09	4479	tags=50%	list=23%	signal=39%	51192/3162/6348/414062/728/11314/101/6355/3055/6351/6280/1441/3576/1230/6357/4627/4354/2207/4318/6279/9943/5054/56833/6347/1893/80270/391/54209/199/5293/5724/5880/3689/6688/5025/1240/4615/5800/719/3269/240/7130/7941/58515/3958/7070/2919/3553/11035/56253/79902/64005/6354/11151/3071/6352/23765/2683/7424/6850/4067/2358/30817/5594/26585/3569/6364/58191/623/8784/10344/80024/54210/91662/2150/5473/7409/…
Negative regulation of neuron differentiation	Negative regulation of neuron differentiation	72	-0.454062	-1.9135	9.64299e-05	0.00154943	0.00118266	2907	tags=32%	list=15%	signal=27%	6900/4821/5087/57534/429/9745/388585/22882/5909/3199/655/30812/3670/10363/5978/85458/4211/6662/6657/2309/10220/3400/351
Positive regulation of canonical wnt signaling pathway	Positive regulation of canonical wnt signaling pathway	103	-0.425194	-1.91732	2.91849e-05	0.000554513	0.000423254	4607	tags=46%	list=24%	signal=35%	3728/130612/2254/8796/79809/9101/51366/331/7480/252839/6422/5754/10413/6907/25960/5495/130574/10159/9736/54475/65981/7320/9679/139285/8629/1896/79718/8326/1654/857/9839/79971/65268/81847/23500/8434/120892/1456/55031/51704/2247/5494/6659/84327/23189/54994/55366
Negative regulation of lipid metabolic process	Negative regulation of lipid metabolic process	97	-0.429218	-1.92349	6.255e-05	0.00106417	0.000812268	3541	tags=39%	list=18%	signal=32%	84649/27120/376497/476/54361/20/1268/22937/54658/5562/33/190/23175/8396/32/348/5629/6591/10464/5342/5343/23411/5525/23409/153090/347/55294/2852/5978/254013/6662/5140/11160/55198/2822/1581/6653/9611
Stress granule assembly	Stress granule assembly	27	-0.563086	-1.92526	0.00257625	0.0227708	0.0173807	3462	tags=52%	list=18%	signal=43%	7812/51441/5562/26065/6311/9898/1654/7072/23215/23369/636/253943/1153/4137
Positive regulation of sodium ion transmembrane transport	Positive regulation of sodium ion transmembrane transport	20	-0.628156	-1.93323	0.00104682	0.0112366	0.00857678	1526	tags=45%	list=8%	signal=41%	65267/65268/5348/481/482/154043/65266/11261/1756
Mitochondrion distribution	Mitochondrion distribution	15	-0.671433	-1.95582	0.00178338	0.0171825	0.0131152	3632	tags=67%	list=19%	signal=54%	57835/85300/55154/4205/4534/22906/120892/2648/55156/4137
Peptidyl lysine acetylation	Peptidyl lysine acetylation	185	-0.397315	-1.95631	1.33869e-07	5.40251e-06	4.12368e-06	3460	tags=34%	list=18%	signal=28%	10626/11143/3662/9252/9643/4204/25942/3066/6872/8202/51230/54556/5562/80218/79960/57326/4089/6874/6871/7994/54799/8648/6591/23774/8473/10014/6873/4297/5187/51147/23522/4298/23411/9329/6879/26036/29117/57634/2648/3670/10664/26122/27154/2033/80314/284058/55683/339287/10411/1387/138474/4800/10902/51562/79969/6659/57609/8850/51105/23326/117143/28999/26053
Non motile cilium assembly	Non motile cilium assembly	63	-0.476076	-1.97076	0.000126465	0.00194212	0.0014824	3694	tags=43%	list=19%	signal=35%	57096/3766/585/200728/989/79659/55081/57562/26160/5108/283232/10464/23116/27152/27185/1183/23322/57545/92344/152206/9857/57216/79738/582/583/23300/8100
Brain morphogenesis	Brain morphogenesis	36	-0.54019	-2.00929	0.000358288	0.00468655	0.00357719	4967	tags=56%	list=26%	signal=41%	5728/5076/7474/8820/738/585/6654/5013/1000/5663/151449/7976/10000/5048/23291/85358/4763/6608/2309/583
Regulation of mrna processing	Regulation of mrna processing	139	-0.429197	-2.01449	5.09668e-07	1.66876e-05	1.27375e-05	4106	tags=40%	list=21%	signal=32%	23144/3181/3190/22849/54033/9646/7536/56254/677/10181/246744/84530/135295/6625/57703/84081/22827/51574/10179/11189/2332/3192/25962/6433/79810/10656/7072/6428/79066/1660/6733/79577/55147/23543/9939/6431/11051/9588/22938/11052/27316/79811/6651/91746/5978/55796/10284/9444/494115/83989/3178/1153/10521/1859/10150/79882
Regulation of alternative mrna splicing via spliceosome	Regulation of alternative mrna splicing via spliceosome	60	-0.493999	-2.03233	5.0407e-05	0.000874729	0.000667671	3374	tags=38%	list=18%	signal=32%	10181/84530/135295/84081/22827/10179/11189/2332/3192/10656/7072/23543/9939/6431/27316/91746/5978/55796/10284/83989/3178/10521/10150
Macromolecule deacylation	Macromolecule deacylation	132	-0.435753	-2.0357	2.70071e-07	9.76383e-06	7.45263e-06	3432	tags=36%	list=18%	signal=30%	5599/84312/9643/7349/25942/84945/3066/91748/2339/5562/55170/51043/23410/9112/6871/79718/25836/8864/10014/56916/5187/90665/1107/23408/64426/23411/56271/23409/6720/7157/145447/120892/2648/57459/5978/166968/84215/2033/127018/10434/4752/5587/10129/55758/51562/1859/4137/51104
Tubulin deacetylation	Tubulin deacetylation	22	-0.653282	-2.05545	9.57392e-05	0.00154309	0.00117782	2952	tags=45%	list=15%	signal=39%	2339/5562/6871/56271/2648/2033/4752/10129/51562/4137
Positive regulation of megakaryocyte differentiation	Positive regulation of megakaryocyte differentiation	11	-0.784722	-2.06112	0.00019317	0.00277036	0.00211459	1196	tags=27%	list=6%	signal=26%	7564/222166/10826
Regulation of mrna splicing via spliceosome	Regulation of mrna splicing via spliceosome	103	-0.4611	-2.07923	1.2997e-06	3.75902e-05	2.86922e-05	3374	tags=42%	list=18%	signal=35%	3181/3190/54033/7536/10181/246744/84530/135295/6625/57703/84081/22827/51574/10179/11189/2332/3192/6433/10656/7072/6428/79066/6733/55147/23543/9939/6431/9588/22938/27316/6651/91746/5978/55796/10284/9444/494115/83989/3178/1153/10521/1859/10150
