# Supplementary material for: Integration of single-cell and bulk RNA sequencing data reveals that CYTOR is a potential prognostic and immunotherapeutic response marker for skin cutaneous melanoma
Source: J Cancer. 2024 May 28;15(12):3890–902. doi: 10.7150/jca.94823 (PMC11190755; doi:10.7150/jca.94823)
Supplement: Supplementary file 5 — Supplementary table 4. [file jcav15p3890s5.xlsx]

## Sheet: Sheet1
ID	Description	setSize	enrichmentScore	NES	pvalue	p.adjust	qvalues	rank	leading_edge	core_enrichment
Graft versus host disease	Graft versus host disease	37	0.736108	2.54064	8.37304e-10	1.94673e-08	1.11273e-08	3755	tags=78%	list=19%	signal=63%	942/3002/5551/3553/3119/3458/3122/3569/3108/3109/3117/3113/3824/3111/356/7124/941/3811/3134/3804/3105/3552/3115/3821/3106/3112/3133/940/3802
Proteasome	Proteasome	44	0.703381	2.51304	2.05883e-10	7.65884e-09	4.37772e-09	2556	tags=57%	list=13%	signal=49%	5691/5708/5690/5702/51371/5699/5714/5687/5694/5698/5686/10213/3458/5689/5719/5720/5705/23198/5721/5688/5696/5684/5709/5701/5700
Leishmania infection	Leishmania infection	69	0.635856	2.46334	1e-10	5.45205e-09	3.11634e-09	3658	tags=61%	list=19%	signal=49%	5603/4688/3654/3684/3460/3689/4689/4615/1535/3553/2209/4793/2215/3119/3458/3122/5594/3108/3109/5777/2002/5579/3117/6772/3113/2214/3725/3111/5595/7124/4792/3592/653361/7097/3676/3552/3115/7099/1378/3112/3459/5743
Nod like receptor signaling pathway	Nod like receptor signaling pathway	62	0.642049	2.4452	4.05816e-10	1.25803e-08	7.19078e-09	2292	tags=47%	list=12%	signal=41%	5603/6355/4210/3576/6357/6347/114548/9051/7128/2919/3553/64170/4793/6354/6352/5594/3569/834/8517/58484/838/1147/2920/64127/5595/7124/4792/10392/8767
Allograft rejection	Allograft rejection	35	0.702533	2.41553	5.78442e-08	7.68502e-07	4.39268e-07	3463	tags=66%	list=18%	signal=54%	942/3002/5551/3119/3458/3122/3108/3109/3117/3113/958/3111/356/7124/941/3134/3105/3592/3115/3106/3112/3133/940
Type i diabetes mellitus	Type i diabetes mellitus	41	0.677789	2.38496	2.53506e-08	3.92934e-07	2.24597e-07	4714	tags=76%	list=24%	signal=57%	942/3002/5551/3553/3119/3458/3122/3108/3109/3117/3113/3111/356/7124/941/3134/3105/3592/3552/3115/2571/3106/5799/3112/3133/940/3593/5798/3135/4049/3118
Cytokine cytokine receptor interaction	Cytokine cytokine receptor interaction	263	0.499799	2.35662	1e-10	5.45205e-09	3.11634e-09	4602	tags=50%	list=24%	signal=38%	51330/6348/414062/6355/6351/1441/3576/1230/6357/9560/6347/5008/3460/3588/7133/2919/2324/3553/6354/3976/1237/7132/6352/23765/8807/7424/3458/3589/3569/6364/58191/23529/8784/8771/10344/7850/3600/3587/163702/5473/3594/6362/94/3601/8797/3566/3455/50615/3604/1436/5159/958/8795/3560/90/11009/2323/7293/80301/7852/5155/2920/1236/356/943/2833/4254/7124/3559/3561/970/1435/3579/658/3563/3627/3592/1232/8743/7…
Systemic lupus erythematosus	Systemic lupus erythematosus	135	0.540894	2.3516	1e-10	5.45205e-09	3.11634e-09	4287	tags=48%	list=22%	signal=38%	942/723790/87/8337/8338/713/2209/6737/714/9555/3014/712/2215/2213/3119/3458/3122/3108/3109/8362/6628/81/8363/3117/8352/3113/317772/958/2214/3015/8366/8339/3111/8969/3012/7124/941/55766/8970/333932/8335/8364/8332/716/3115/3013/8368/8347/8357/3112/8345/1511/440093/940/8351/126961/8359/715/8344/8343/8294/8346/391769/8336/8329
Lysosome	Lysosome	121	0.544889	2.33252	1.17248e-10	5.45205e-09	3.11634e-09	3148	tags=43%	list=16%	signal=36%	6556/533/10312/2717/7805/3423/1512/5660/245972/4864/162/23659/22901/2517/9114/1514/1508/1777/1509/968/3988/1520/10577/527/2720/2760/9583/10717/2629/8907/51172/23457/1521/5641/1513/5476/1075/4668/1522/4074/53/138050/3074/23545/27074/1212/537/4758/4125/2799/1174/57192
Intestinal immune network for iga production	Intestinal immune network for iga production	46	0.636573	2.28357	5.75443e-08	7.68502e-07	4.39268e-07	4752	tags=63%	list=25%	signal=48%	942/3119/3122/3569/3108/3109/3600/3601/3117/3113/958/29851/7852/3111/941/3676/3115/8741/3695/608/3112/940/6370/10673/6387/7040/4055/3118/23308
Toll like receptor signaling pathway	Toll like receptor signaling pathway	102	0.546399	2.28284	1.16668e-09	2.41115e-08	1.37819e-08	3453	tags=46%	list=18%	signal=38%	6348/5603/6351/3654/3576/942/5293/4615/3553/51311/5606/148022/3661/6352/3665/929/3663/353376/5594/3569/7187/8517/6772/3455/958/3725/1147/5604/1513/51284/5595/7124/941/9641/4792/3627/3592/1326/7097/5605/4283/29110/8772/23533/7099/5294/23643
Oxidative phosphorylation	Oxidative phosphorylation	116	0.524753	2.23644	1.36948e-09	2.54723e-08	1.45597e-08	4319	tags=47%	list=22%	signal=37%	533/9296/10312/4714/245972/8992/7384/1351/4704/9114/4709/516/6390/29796/527/126328/10063/4725/1337/1347/9377/4694/9551/4729/10632/440567/4702/4728/4708/1346/10476/1340/529/514/521/1355/7386/4722/23545/9167/537/4716/51382/4701/1327/4706/4707/506/4713/4696/27089/4700/4695/7388/374291
Hematopoietic cell lineage	Hematopoietic cell lineage	85	0.539764	2.19579	7.69076e-08	9.53654e-07	5.45099e-07	3689	tags=47%	list=19%	signal=38%	3678/1441/3684/4311/945/290/3553/2209/7037/929/3589/3122/3569/7850/952/3566/915/1436/914/2323/925/4254/7124/3559/947/924/1435/920/3563/3676/3552/3575/928/916/3655/1437/926/1378/917/909
Primary immunodeficiency	Primary immunodeficiency	35	0.632247	2.17386	8.59984e-06	7.99785e-05	4.57149e-05	4350	tags=63%	list=23%	signal=49%	6890/8517/915/958/29851/100/925/6891/3561/695/920/3575/916/7535/3932/5788/973/926/8625/3543/930/4261
Autoimmune thyroid disease	Autoimmune thyroid disease	50	0.584482	2.14798	6.98442e-06	6.83738e-05	3.90818e-05	3463	tags=42%	list=18%	signal=35%	942/3002/5551/3119/3122/1493/3108/3109/3117/3113/958/3111/356/941/3134/3105/3115/3106/3112/3133/940
Natural killer cell mediated cytotoxicity	Natural killer cell mediated cytotoxicity	131	0.495429	2.14482	5.20392e-09	8.79935e-08	5.02962e-08	3755	tags=49%	list=19%	signal=40%	7305/4277/2885/2207/3002/3460/5293/5880/3689/10870/4893/5551/2215/6850/3458/5594/3265/5777/7409/5579/8797/5532/3455/836/3383/27040/962/8795/2214/3824/80328/100507436/5604/356/3683/5595/7124/919/3811/5533/3804/3384/353091/3105/3845/3937/5336/8743/5605/3821/7535/23533/3932/3805/154064/3106/1437/9437/5294/3133/3459/2185/8793/3802
Pyrimidine metabolism	Pyrimidine metabolism	98	0.509333	2.10963	3.29987e-07	3.8361e-06	2.19268e-06	4361	tags=46%	list=23%	signal=36%	7378/1890/953/56655/4860/23649/7083/124583/4907/7371/7296/5441/4830/5433/5427/51728/1841/5437/318/9583/5438/6241/654364/5424/57804/129607/956/10622/5436/5439/6240/1503/978/30833/955/4833/5426/3704/11128/5435/5430/5557/4831/5434/54107
Antigen processing and presentation	Antigen processing and presentation	80	0.528306	2.1059	1.0983e-06	1.20167e-05	6.86864e-06	4714	tags=55%	list=24%	signal=42%	10437/1514/1508/1520/6890/3119/3122/3108/3109/5720/3117/3113/5721/3824/972/5641/3111/925/6891/3811/3134/3804/920/3105/3310/811/3308/3115/3821/3805/3106/926/3112/3133/8625/8302/3802/821/3823/4261/3135/4049/567/3118
Chemokine signaling pathway	Chemokine signaling pathway	187	0.46119	2.08773	6.11393e-10	1.62456e-08	9.28583e-09	4681	tags=51%	list=24%	signal=39%	6348/414062/6355/3055/6351/3576/2885/2268/1230/2771/6357/9560/6347/2787/109/5293/5880/4893/2919/409/4793/6354/1237/1794/6352/4067/5594/6364/7454/58191/10344/3265/5473/7409/6362/8517/156/2791/5579/2870/2793/6772/10681/7852/9564/1147/2932/2920/1236/3702/5604/2833/5595/5580/4792/2783/3579/2782/3627/3845/653361/1232/5829/2773/729230/6367/4283/10663/1399/387/23533/6363/196883/113/6846/5294/2829/10563/…
Asthma	Asthma	28	0.630254	2.05385	6.83038e-05	0.000420557	0.000240386	4992	tags=57%	list=26%	signal=42%	2207/3119/3122/3108/3109/3117/3113/958/3111/7124/3115/3112/6356/3118/6037/5553
Cytosolic dna sensing pathway	Cytosolic dna sensing pathway	55	0.54761	2.0229	1.61634e-05	0.000136654	7.81103e-05	3086	tags=40%	list=16%	signal=34%	6351/9560/3553/11035/4793/11277/51728/3661/6352/3665/3569/834/9447/8517/1147/9641/4792/10622/3627/29110/340061/81030
Dna replication	Dna replication	36	0.585646	2.01465	7.00564e-05	0.000420557	0.000240386	4383	tags=56%	list=23%	signal=43%	56655/23649/6119/10535/4174/5427/6118/4175/2237/4171/5984/5424/57804/5426/5982/5111/29935/5557/54107/5983
Parkinsons disease	Parkinsons disease	113	0.46953	1.98975	1.73351e-06	1.79129e-05	1.02389e-05	4418	tags=46%	list=23%	signal=36%	4714/7384/1351/4704/7345/4709/9246/51465/516/6390/29796/842/4725/1337/836/1347/9377/4694/4729/27429/440567/4702/4728/4708/1346/10476/1340/514/7386/4722/7332/9167/7317/4716/4701/1327/4706/6571/4707/11315/506/4713/4696/27089/4700/118424/5481/7416/4695/7388/374291/7419
Glycosaminoglycan degradation	Glycosaminoglycan degradation	21	0.64783	1.98007	0.000727511	0.00314691	0.00179874	3193	tags=43%	list=17%	signal=36%	3423/9955/2720/10855/138050/3074/8372/2799/8692
Fructose and mannose metabolism	Fructose and mannose metabolism	34	0.568427	1.93258	0.000384488	0.00179905	0.00102832	2361	tags=41%	list=12%	signal=36%	5214/5210/3101/29926/3098/2203/5373/7167/231/29085/226/29925/3099/5209
Vibrio cholerae infection	Vibrio cholerae infection	54	0.519	1.90948	0.000118223	0.000646748	0.000369675	3055	tags=44%	list=16%	signal=38%	533/9296/10312/109/30001/245972/8992/60/9114/23480/10952/527/11014/5579/29927/529/71/11015/5336/23545/9601/537/51382/10945
Leukocyte transendothelial migration	Leukocyte transendothelial migration	116	0.443228	1.88899	1.39002e-05	0.000123116	7.03721e-05	3131	tags=38%	list=16%	signal=32%	5603/4688/2771/3684/4318/87/5293/5880/3689/4689/60/1536/7070/1535/7408/10627/103910/7430/7409/81/5579/3383/90952/7852/9564/3702/1003/5175/3683/71/83593/137075/653361/5829/58494/5336/2773/3676/10398/4267/50848/387/23533/6494
Viral myocarditis	Viral myocarditis	68	0.491424	1.88893	0.000105257	0.000593267	0.000339106	3463	tags=43%	list=18%	signal=35%	942/4627/5880/3689/60/5551/3119/3122/3108/3109/27/842/3117/836/3383/3113/958/3111/3683/941/71/595/3134/3105/3115/3106/3112/3133/940
B cell receptor signaling pathway	B cell receptor signaling pathway	75	0.470841	1.86621	0.000201229	0.00103968	0.000594274	3448	tags=44%	list=18%	signal=36%	2885/5293/5880/4893/4793/2213/6850/4067/5594/3265/5777/7409/8517/5579/118788/5532/3725/1147/2932/5604/5595/5533/4792/8519/695/3845/5336/3635/5605/23533/973/5294/25780
T cell receptor signaling pathway	T cell receptor signaling pathway	108	0.438695	1.845	3.44211e-05	0.000246243	0.00014075	3632	tags=45%	list=19%	signal=37%	5603/2885/5293/4893/4793/3458/5594/1493/3265/5777/7409/8517/5532/915/27040/29851/3725/1147/2932/3702/5604/5595/925/868/7124/919/5062/5533/4792/920/9402/3845/3937/1326/5605/7006/916/7535/387/23533/3932/5788/1437/926/5294/940/5588/867/917
Pathogenic escherichia coli infection	Pathogenic escherichia coli infection	55	0.492949	1.82098	0.000468215	0.00207353	0.00118521	5279	tags=58%	list=27%	signal=42%	10381/10109/84790/10093/10383/60/7846/10376/81873/929/7430/3059/7454/113457/203068/71/84617/9181/387/7099/23643/3875/10094/998/10971/8440/7277/347688/51807/7280/10092/7278
Bladder cancer	Bladder cancer	42	0.503516	1.79119	0.00131428	0.00514394	0.00294022	3004	tags=45%	list=16%	signal=38%	1890/4312/3576/4318/1870/4893/7424/5594/3265/11186/7057/1026/5604/5595/595/3845/1029/5605/1613
Fc gamma r mediated phagocytosis	Fc gamma r mediated phagocytosis	95	0.433291	1.78763	0.000198599	0.00103968	0.000594274	3414	tags=37%	list=18%	signal=30%	8877/3055/10109/1072/3984/10093/5293/5880/3985/81873/2209/7408/1794/2213/6850/4067/5594/5337/7454/273/7409/5579/27040/2214/5604/5595/5580/653361/5336/3635/1399/23533/5788/23396/5294
Epithelial cell signaling in helicobacter pylori infection	Epithelial cell signaling in helicobacter pylori infection	68	0.464192	1.78425	0.000386892	0.00179905	0.00102832	3007	tags=38%	list=16%	signal=32%	533/9296/5603/10312/3576/245972/8992/2919/9114/6352/4067/527/8517/836/3725/1147/529/4792/10392/3579/58494/5336/23545/50848/537/51382
Alzheimers disease	Alzheimers disease	157	0.400492	1.78169	2.84245e-05	0.000211479	0.000120879	4319	tags=39%	list=22%	signal=30%	4311/4714/2081/7384/1351/4704/3553/2597/4709/3710/7132/516/6390/29796/824/5594/842/55851/4725/1337/5532/836/1347/9377/5664/4694/4729/440567/1020/4702/4728/2932/4708/1346/572/10476/5595/1340/7124/514/5533/7386/4722/9167/8772/4716/4701/22926/1327/4706/4707/2906/506/4713/4696/27089/4700/3028/4695/7388/374291
Cell adhesion molecules cams	Cell adhesion molecules cams	131	0.407999	1.76632	7.6032e-05	0.000441936	0.000252606	3463	tags=39%	list=18%	signal=32%	942/3684/3689/3119/5819/3122/1493/3108/3109/6404/3117/29126/3383/3113/3897/90952/958/914/29851/6614/1003/3111/5175/3683/925/80380/941/3134/947/9672/3384/920/137075/3105/965/58494/3385/3676/214/3115/4267/50848/1462/3695/3106/3655/5788/926/3112/3133/940
Focal adhesion	Focal adhesion	199	0.380916	1.75229	2.0403e-05	0.000158123	9.03816e-05	3467	tags=37%	list=18%	signal=30%	3678/3371/2885/7791/1293/87/5293/5880/1277/60/2324/1289/50509/64098/7408/10627/1292/103910/7424/2335/5923/824/5594/284217/3265/7409/2002/81/1282/5579/7057/1284/3611/5159/5499/1291/29780/3725/5155/9564/2932/5604/572/1281/5595/5062/3914/71/595/2318/1290/1278/5829/1729/3676/10398/3695/7058/7094/1399/387/23533/7059/7450/894/2321/3655/2316/23396/3693/1301/5294/3381
Regulation of actin cytoskeleton	Regulation of actin cytoskeleton	212	0.37551	1.73733	1.70176e-05	0.00013762	7.86625e-05	3663	tags=31%	list=19%	signal=25%	3678/10109/5216/1072/4627/3684/87/3984/10093/5293/7114/3687/5880/3689/6237/60/4893/3985/81873/10627/103910/3071/2335/929/7430/5594/7454/623/3265/7409/81/375189/5159/5499/5155/9564/5604/3683/5595/2768/5062/71/3682/8826/89846/3845/5829/1729/3676/5605/10398/3695/1399/387/23533/624/3655/23396/3693/9138/5294/26999/5217/22801/10163/91807
Rig i like receptor signaling pathway	Rig i like receptor signaling pathway	71	0.441733	1.72965	0.000754622	0.00318999	0.00182337	3362	tags=32%	list=17%	signal=27%	5603/3576/9636/5300/4793/3661/3665/7187/8517/8717/1147/7186/7124/9641/4792/3627/3592/29110/79132/8772/340061/9140/7706
Glycolysis gluconeogenesis	Glycolysis gluconeogenesis	62	0.453494	1.7271	0.00132747	0.00514394	0.00294022	3012	tags=37%	list=16%	signal=31%	5214/2026/5315/2023/3101/10327/3098/5223/2203/7167/2597/441531/2821/5236/5230/226/220/5106/3939/3099/222/130589/221
Cell cycle	Cell cycle	124	0.399966	1.71591	0.000364315	0.00178323	0.00101928	2735	tags=31%	list=14%	signal=27%	991/7533/8318/10459/9232/51529/9978/1032/1870/993/4998/699/4616/9088/4174/7709/10912/4175/983/9133/8379/994/7272/4171/3065/1026/890/2932/5347/701/995/1874/595/9184/1111/898/1029/891/9700
Huntingtons disease	Huntingtons disease	172	0.383164	1.7113	7.00929e-05	0.000420557	0.000240386	4708	tags=41%	list=24%	signal=31%	2876/6648/1175/83544/4714/7384/1351/4704/5441/7052/5433/4709/5437/516/6390/29796/581/842/1173/4725/1337/836/1347/3065/9377/4694/4729/440567/5438/4702/4728/4708/1346/10476/1340/514/10488/7386/5436/5439/4722/9167/1212/10540/160/4716/4701/1327/4706/4707/5435/506/5430/4713/7019/4696/27089/4700/5481/7416/51164/4695/7388/5468/374291/5434/7419/90993/5331/1349/4712
Apoptosis	Apoptosis	87	0.411382	1.67994	0.00125343	0.00506823	0.00289695	3742	tags=39%	list=19%	signal=32%	3654/5293/4615/3553/7132/824/581/3656/842/8517/8797/5532/836/8795/8717/9941/11213/1147/7186/356/572/7124/5533/4792/598/3563/8743/3552/8772/23533/1439/5294/3556/8793
Prion diseases	Prion diseases	35	0.487431	1.67594	0.00535417	0.0184421	0.0105413	2772	tags=37%	list=14%	signal=32%	713/3553/714/712/6352/5594/3569/581/2002/5604/5595/5605/3552
Purine metabolism	Purine metabolism	159	0.375729	1.67485	0.000278279	0.00139892	0.000799608	4361	tags=36%	list=23%	signal=28%	953/5315/56655/4860/23649/109/124583/4907/5441/4830/5433/5427/51728/5437/8833/1716/318/3251/9583/3614/2987/132/5438/6241/100/11164/272/204/654364/5424/57804/956/10622/5436/5439/5141/6240/2977/196883/30833/955/113/4833/353/2983/5426/3704/205/11128/5435/5430/5631/5557/5146/4831/5434/5153/54107
Pentose phosphate pathway	Pentose phosphate pathway	27	0.496964	1.5954	0.0263265	0.0652896	0.0373189	4012	tags=44%	list=21%	signal=35%	5214/2203/5226/2539/2821/5236/226/6888/64080/25796/5631/7086
Galactose metabolism	Galactose metabolism	26	0.501187	1.59472	0.0127862	0.0363709	0.0207892	1211	tags=35%	list=6%	signal=32%	5214/2717/3101/3098/231/2582/2683/5236/2720
Gap junction	Gap junction	89	0.38834	1.58844	0.0037614	0.013718	0.0078411	3231	tags=31%	list=17%	signal=26%	10381/1453/2885/2771/84790/109/10383/7846/4893/10376/3710/983/5594/3265/5579/113457/5159/5155/5604/5595/203068/84617/3845/2773/5605/2977/196883/113
Amino sugar and nucleotide sugar metabolism	Amino sugar and nucleotide sugar metabolism	44	0.443403	1.58419	0.00981389	0.030423	0.0173895	2682	tags=36%	list=14%	signal=31%	3101/54187/29926/55577/3098/9945/5373/80896/2582/2821/5236/29925/10007/3099/51005/3074
Other glycan degradation	Other glycan degradation	16	0.550235	1.57865	0.036172	0.0820487	0.0468983	3136	tags=44%	list=16%	signal=37%	2517/2720/2629/3074/4758/4125/2519
Glutathione metabolism	Glutathione metabolism	48	0.431029	1.56083	0.0129058	0.0363709	0.0207892	2895	tags=38%	list=15%	signal=32%	9446/2876/4953/5226/2539/290/2879/3417/2950/2730/2937/6241/4259/3418/6611/6723/6240/2936
Ecm receptor interaction	Ecm receptor interaction	84	0.384786	1.55523	0.00837943	0.0273434	0.0156292	3568	tags=35%	list=19%	signal=28%	3678/3371/1293/1277/3161/1289/50509/1292/2335/284217/1282/7057/1284/1291/1281/3914/1290/9672/1278/3676/3695/7058/7059/7450/3655/3693/1301/3381/22801
Oocyte meiosis	Oocyte meiosis	112	0.363147	1.53575	0.00402582	0.0144	0.00823092	2735	tags=24%	list=14%	signal=21%	6195/991/7533/10459/9232/51529/9978/109/151648/6790/699/9088/3710/983/9133/5594/6196/5532/5499/5347/5604/5595/995/5533/898/891/9700
Glycosphingolipid biosynthesis globo series	Glycosphingolipid biosynthesis globo series	14	0.54769	1.53394	0.0593205	0.128298	0.0733338	6027	tags=79%	list=31%	signal=54%	2717/26301/53947/4668/3074/6489/2523/10317/6483/8706/2524
Progesterone mediated oocyte maturation	Progesterone mediated oocyte maturation	85	0.373217	1.51826	0.00880471	0.0282358	0.0161393	3414	tags=33%	list=18%	signal=27%	6195/5603/2771/10459/51529/109/5293/993/699/9088/983/9133/5594/6196/994/890/5347/5604/5595/995/3845/891/2773/23533/8900/196883/113/5294
Homologous recombination	Homologous recombination	28	0.462033	1.50566	0.0333548	0.0801525	0.0458144	3945	tags=46%	list=20%	signal=37%	6119/146956/8438/6118/7517/5892/5424/57804/641/675/80198/29935/5889
Base excision repair	Base excision repair	34	0.441465	1.50093	0.0359434	0.0820487	0.0468983	5706	tags=56%	list=30%	signal=39%	56655/27301/5427/2237/4350/23583/5424/57804/7515/55247/5426/5111/4595/4968/54107/143/5425/4913/3978
Mapk signaling pathway	Mapk signaling pathway	267	0.312619	1.47509	0.00109948	0.00454452	0.00259761	3021	tags=24%	list=16%	signal=20%	6195/11221/5603/5971/2885/7867/4791/5880/6237/4893/1847/4616/409/3553/5606/8569/7132/10912/929/5923/5594/5778/7850/6196/3265/55799/2002/8517/994/11072/5871/5579/5532/836/5159/3725/777/5155/1147/7186/5604/2122/356/5595/784/1843/2768/7124/5062/93589/5533/2318/9261/115727/3845/1326/3310/5924/5605/9344/3552/8986/1399/5801
Complement and coagulation cascades	Complement and coagulation cascades	69	0.377422	1.46215	0.0195281	0.0526158	0.0300747	3714	tags=28%	list=19%	signal=22%	5329/5328/728/5054/713/719/714/7056/712/623/5265/1675/716/624/7450/2152/1378/629/715
Acute myeloid leukemia	Acute myeloid leukemia	57	0.391503	1.45805	0.0248334	0.0631974	0.036123	4555	tags=47%	list=24%	signal=36%	2885/5293/861/6688/4893/5594/11040/1978/3265/8517/5292/1147/5604/572/5595/5467/595/3845/5605/23533/8900/5294/1050/5970/207/6932/6199
Type ii diabetes mellitus	Type ii diabetes mellitus	47	0.395369	1.42791	0.0331904	0.0801525	0.0458144	2246	tags=26%	list=12%	signal=23%	5315/3101/8651/3098/5293/9021/5594/777/5595/7124/5580/3099
Snare interactions in vesicular transport	Snare interactions in vesicular transport	38	0.408718	1.42292	0.0478851	0.104784	0.0598935	3361	tags=34%	list=17%	signal=28%	6810/8676/8673/9570/10791/6804/6809/9341/6811/662/2054/8677/9554
Pancreatic cancer	Pancreatic cancer	70	0.364201	1.41668	0.0222374	0.0574465	0.0328359	4527	tags=41%	list=23%	signal=32%	5293/5880/1870/7424/5594/5337/842/8517/6772/1147/5604/572/5595/595/675/598/3845/1029/5900/23533/5294/1869/5899/7046/998/7040/5970/207/7043
Jak stat signaling pathway	Jak stat signaling pathway	155	0.314681	1.39478	0.0198016	0.0526158	0.0300747	4203	tags=32%	list=22%	signal=25%	1441/2885/8651/5008/3460/5293/3588/9021/3976/3458/3589/3569/23529/3600/3587/5777/163702/3594/3601/3566/6772/3455/50615/3560/11009/5292/1154/868/3559/3561/595/598/3563/3592/3575/23533/894/1437/1439/5294/3459/867/51561/7297/30837/10379/3593/338376/3454/59067
Sphingolipid metabolism	Sphingolipid metabolism	39	0.399335	1.3947	0.0634899	0.135737	0.077586	5334	tags=38%	list=28%	signal=28%	8877/2717/8879/2720/2629/166929/4758/6610/6609/64781/56624/340485/2581/55331/410
Fc epsilon ri signaling pathway	Fc epsilon ri signaling pathway	79	0.347775	1.38522	0.0466291	0.10325	0.0590168	2731	tags=30%	list=14%	signal=26%	5603/2885/2207/5293/5880/4893/5606/6850/4067/5594/3265/7409/5579/27040/5604/5595/7124/5580/695/3845/3937/5336/3635/5605
P53 signaling pathway	P53 signaling pathway	68	0.357012	1.37228	0.0350991	0.0820487	0.0468983	2710	tags=34%	list=14%	signal=29%	5054/5366/9540/3732/4616/10912/983/9133/581/842/7057/836/5268/51246/1026/8795/6241/595/1111/898/1029/891/55240
Amyotrophic lateral sclerosis als	Amyotrophic lateral sclerosis als	53	0.370746	1.36076	0.0756199	0.152884	0.0873868	2477	tags=28%	list=13%	signal=25%	5603/2876/7133/10452/5606/7132/581/834/842/5532/836/572/7124/5533/598
Pathways in cancer	Pathways in cancer	325	0.282357	1.36036	0.0062918	0.0208978	0.011945	3075	tags=24%	list=16%	signal=21%	4312/1441/3576/2885/4318/9978/4791/5293/5880/861/6688/1870/4893/332/6513/7424/2335/5594/284217/3569/1163/581/5337/2950/3265/7187/842/8517/1282/5579/11186/1284/6772/836/3065/1436/5159/6923/1026/2323/3725/5155/1147/2932/7186/5604/2122/356/572/5595/4824/5467/868/7849/4254/3914/595/4792/675/83593/6921/598/898/3845/1029/5336/112398/81029/7185/5605/5900/8772/1613/1399/2535/387/23533/7472
Nucleotide excision repair	Nucleotide excision repair	44	0.368735	1.31742	0.08374	0.166091	0.0949361	4383	tags=36%	list=23%	signal=28%	56655/6119/9978/5427/6118/5984/5424/57804/2067/5886/5426/5982/5111/29935/54107/5983
Rna polymerase	Rna polymerase	29	0.401478	1.31726	0.120996	0.227327	0.129938	5345	tags=55%	list=28%	signal=40%	5441/5433/51728/5437/5438/10622/5436/5439/11128/5435/5430/5434/661/5432/10621/51082
Vegf signaling pathway	Vegf signaling pathway	76	0.33089	1.30918	0.0906435	0.176431	0.100846	3658	tags=33%	list=19%	signal=27%	8877/5603/7867/5293/5880/4893/5594/3265/842/5579/5532/9047/5604/572/5595/5533/9261/3845/5829/5336/5605/23533/5294/4846/5743
Folate biosynthesis	Folate biosynthesis	11	0.499319	1.30394	0.173285	0.307289	0.175643	4876	tags=55%	list=25%	signal=41%	5805/249/2643/2356/5860/6697
Rna degradation	Rna degradation	57	0.347851	1.29548	0.074856	0.152884	0.0873868	3853	tags=28%	list=20%	signal=23%	51013/2026/2023/9125/25804/27257/51010/51690/10200/25904/28960/23644/23016/118460/27258/219988
Endocytosis	Endocytosis	181	0.286964	1.28994	0.0336123	0.0801525	0.0458144	3272	tags=25%	list=17%	signal=21%	11031/1175/51100/409/30844/7037/3949/6455/83737/5337/3265/9146/1601/156/1173/2870/30846/1436/9744/3560/50855/7852/26056/5878/128866/55738/29082/868/3559/3561/3134/10938/57132/3579/3105/27183/3310/23550/23096/1212/11267/160/3106/64744/2321/23396
Renin angiotensin system	Renin angiotensin system	17	0.437991	1.27729	0.172535	0.307289	0.175643	4897	tags=41%	list=25%	signal=31%	4311/290/5476/7064/1511/1636/1359
Cardiac muscle contraction	Cardiac muscle contraction	73	0.324223	1.26867	0.105775	0.202827	0.115934	3039	tags=25%	list=16%	signal=21%	7171/7384/1351/29796/55799/1337/6546/1347/9377/440567/1346/1340/784/7137/93589/7386/9167/1327
Mismatch repair	Mismatch repair	23	0.404269	1.25729	0.161512	0.294522	0.168346	5706	tags=57%	list=30%	signal=40%	6119/6118/5984/5424/57804/9156/5982/5111/29935/5983/5425/4292/3978
Neurotrophin signaling pathway	Neurotrophin signaling pathway	126	0.285485	1.22725	0.130303	0.242364	0.138533	3071	tags=27%	list=16%	signal=23%	6195/7533/5603/3654/2885/5293/396/4893/4793/5594/581/6196/3265/3656/10019/3725/11213/2932/5604/356/572/5595/5580/4792/8767/9261/3845/5336/11108/5605/8986/1399/387/23533
Protein export	Protein export	23	0.392543	1.22082	0.209622	0.357704	0.20446	2891	tags=30%	list=15%	signal=26%	23480/60559/10952/196294/29927/6734/6728
Chronic myeloid leukemia	Chronic myeloid leukemia	73	0.311544	1.21906	0.158784	0.292414	0.167141	4527	tags=44%	list=23%	signal=34%	2885/5293/861/1870/4893/5594/3265/8517/3065/1026/1147/5604/2122/572/5595/868/595/4792/598/3845/1029/5605/1399/23533/5294/1869/867/7046/7040/5970/207/7043
Dorso ventral axis formation	Dorso ventral axis formation	24	0.383189	1.20825	0.214286	0.359073	0.205243	2547	tags=29%	list=13%	signal=25%	2885/5594/51513/5604/5595/4854/3845
Hypertrophic cardiomyopathy hcm	Hypertrophic cardiomyopathy hcm	83	0.294592	1.19156	0.177419	0.311321	0.177948	4956	tags=36%	list=26%	signal=27%	3678/7171/60/3569/55799/4607/6546/784/7124/2010/7137/93589/71/4000/3676/3695/3655/3693/5571/22801/7170/51422/1636/7040/7043/59285/7139/3675/779/3679
Non small cell lung cancer	Non small cell lung cancer	54	0.323106	1.18876	0.173469	0.307289	0.175643	3464	tags=39%	list=18%	signal=32%	2885/5293/1870/4893/5594/3265/842/5579/11186/5604/572/5595/595/83593/3845/1029/5336/5605/23533/5294/1869
Glioma	Glioma	65	0.303287	1.1651	0.199336	0.3433	0.196227	3464	tags=31%	list=18%	signal=25%	2885/5293/1870/4893/5594/3265/5579/5159/1026/5155/5604/5595/595/3845/1029/5336/5605/23533/5294/1869
Prostate cancer	Prostate cancer	89	0.280211	1.14616	0.214286	0.359073	0.205243	2731	tags=27%	list=14%	signal=23%	2885/5293/1870/4893/5594/2950/3265/842/8517/5159/1026/5155/1147/2932/5604/572/5595/4824/595/4792/898/10488/3845/5605
Nicotinate and nicotinamide metabolism	Nicotinate and nicotinamide metabolism	24	0.362955	1.14445	0.268707	0.421834	0.241116	2288	tags=25%	list=12%	signal=22%	4860/4837/4907/952/55191/65220
Insulin signaling pathway	Insulin signaling pathway	137	0.259477	1.1316	0.216867	0.360155	0.205861	3071	tags=24%	list=16%	signal=20%	2885/3101/8651/3098/5293/2203/5261/4893/9021/9470/8569/5594/1978/3265/2002/5499/2932/6009/5604/572/5595/5106/868/5770/3099/3845/3635/9322/5605/1399/10211/253314/23533
Drug metabolism other enzymes	Drug metabolism other enzymes	51	0.308092	1.12907	0.265306	0.421769	0.241079	1394	tags=14%	list=7%	signal=13%	7378/1890/7083/7371/8833/3251/3614
Glycosphingolipid biosynthesis ganglio series	Glycosphingolipid biosynthesis ganglio series	15	0.397942	1.12287	0.323741	0.463199	0.26476	5466	tags=53%	list=28%	signal=38%	27090/2720/30815/3074/6489/6483/8705/256435
Dilated cardiomyopathy	Dilated cardiomyopathy	90	0.266156	1.09428	0.270096	0.421834	0.241116	3628	tags=24%	list=19%	signal=20%	3678/7171/109/60/55799/4607/6546/784/7124/2010/7137/93589/71/4000/3676/3695/196883/113/3655/3693/22801/7170
Axon guidance	Axon guidance	129	0.251682	1.09104	0.272189	0.421834	0.241116	2808	tags=22%	list=15%	signal=19%	1072/2771/3984/5880/4893/3985/5594/2043/3265/5532/8482/3897/1969/1020/2048/7852/10505/2932/55558/5595/5062/5533/10507/90249/64218/3845/2773/8829/6405
Colorectal cancer	Colorectal cancer	62	0.283525	1.07979	0.32107	0.462938	0.264611	4527	tags=37%	list=23%	signal=28%	5293/5880/332/5594/581/842/836/3725/2932/5604/572/5595/595/3845/5900/387/23533/5294/7046/7040/207/6932/7043
Endometrial cancer	Endometrial cancer	52	0.293341	1.07563	0.327703	0.465288	0.265954	3071	tags=31%	list=16%	signal=26%	2885/5293/4893/5594/3265/842/2002/3611/2932/5604/572/5595/595/3845/5605/23533
Vasopressin regulated water reabsorption	Vasopressin regulated water reabsorption	44	0.300644	1.07414	0.372483	0.513199	0.29334	2997	tags=23%	list=16%	signal=19%	6810/109/396/51143/140735/5878/8655/10488/10540/1778
N glycan biosynthesis	N glycan biosynthesis	46	0.299154	1.07315	0.368601	0.51164	0.292448	5155	tags=39%	list=27%	signal=29%	2683/6184/1603/8818/56052/11253/11320/4245/7841/10195/79796/1650/79868/4121/85365/84920/4124/1798
Adipocytokine signaling pathway	Adipocytokine signaling pathway	67	0.27868	1.07301	0.350993	0.494582	0.282698	4376	tags=31%	list=23%	signal=24%	7133/9021/4793/7132/6513/8517/8717/126129/1147/7186/5106/7124/4792/2182/5571/5588/181/51422/2180/5970/207
Phenylalanine metabolism	Phenylalanine metabolism	18	0.359849	1.06572	0.35461	0.495921	0.283463	3547	tags=33%	list=18%	signal=27%	259307/4282/220/222/221/24142
Glycosaminoglycan biosynthesis chondroitin sulfate	Glycosaminoglycan biosynthesis chondroitin sulfate	22	0.340361	1.04604	0.3879	0.519061	0.29669	5750	tags=73%	list=30%	signal=51%	51363/50515/56548/126792/22856/29940/64132/54480/113189/26229/166012/11285/9469/79586/55501/55454
Steroid biosynthesis	Steroid biosynthesis	17	0.357788	1.0434	0.390845	0.519266	0.296807	1695	tags=24%	list=9%	signal=21%	3988/50814/1594/6646
Renal cell carcinoma	Renal cell carcinoma	70	0.266743	1.03759	0.38255	0.519061	0.29669	3071	tags=29%	list=16%	signal=24%	2885/9978/5293/4893/6513/7424/5594/3265/6923/3725/5155/5604/5595/5062/6921/3845/112398/5605/1399/23533
Gnrh signaling pathway	Gnrh signaling pathway	101	0.245411	1.02377	0.387821	0.519061	0.29669	2157	tags=16%	list=11%	signal=14%	5603/2885/109/4893/5606/3710/5594/5337/3265/2002/5579/4323/3725/5604/5595/5580
Long term potentiation	Long term potentiation	70	0.262896	1.02262	0.419463	0.549438	0.314053	2731	tags=20%	list=14%	signal=17%	6195/4893/3710/5594/6196/3265/5579/5532/5499/5604/5595/5533/3845/5605
Phosphatidylinositol signaling system	Phosphatidylinositol signaling system	76	0.255497	1.01088	0.44702	0.577401	0.330037	3579	tags=22%	list=19%	signal=18%	3706/1608/5293/3710/5579/113026/160851/8526/5336/3635/3613/8871/23533/23396/5294/3631/89869
Melanoma	Melanoma	71	0.25767	1.00893	0.446309	0.577401	0.330037	3464	tags=25%	list=18%	signal=21%	5293/1870/4893/5594/3265/5159/1026/5155/5604/572/5595/595/3845/1029/5605/23533/5294/1869
Small cell lung cancer	Small cell lung cancer	84	0.243378	0.983687	0.453074	0.581185	0.3322	3658	tags=27%	list=19%	signal=22%	5293/1870/2335/284217/1163/7187/842/8517/1282/1284/1147/7186/3914/595/4792/598/898/7185/23533/3655/5294/1869/5743
Spliceosome	Spliceosome	126	0.227244	0.97688	0.493939	0.620762	0.354821	2663	tags=19%	list=14%	signal=17%	6637/10465/9775/6633/10713/10189/83443/9410/9343/6628/57461/4686/4116/6636/151903/84844/56259/25804/8896/84321/5093/10286/3310/51690
Ubiquitin mediated proteolysis	Ubiquitin mediated proteolysis	133	0.220072	0.954184	0.566667	0.693421	0.396353	1625	tags=13%	list=8%	signal=12%	140739/991/27338/11065/51529/8651/9978/9616/9021/9246/51465/9040/83737/10055/7329/6923/23221
Thyroid cancer	Thyroid cancer	29	0.287477	0.943217	0.551601	0.686214	0.392233	2731	tags=31%	list=14%	signal=27%	4893/5594/3265/5604/5595/7849/595/3845/5605
Vascular smooth muscle contraction	Vascular smooth muscle contraction	115	0.220107	0.938572	0.598131	0.717203	0.409946	3663	tags=23%	list=19%	signal=18%	4637/109/3710/5594/3779/5579/136/5499/5604/5595/5739/2768/5580/5605/10398/2977/1909/3778/387/59/196883/113/9138/5588/2983/91807
Calcium signaling pathway	Calcium signaling pathway	177	0.207031	0.930374	0.624642	0.718073	0.410443	4996	tags=26%	list=26%	signal=19%	8877/3706/2769/109/5724/5025/5261/3269/3710/623/952/5579/6546/5532/136/5159/777/5737/5533/113026/5336/1909/624/196883/113/4846/89869/91807/2185/2906/5023/5481/7416/683/7220/4923/5153/7419/5156/489/5331/814/135/3274/779/4842
Ppar signaling pathway	Ppar signaling pathway	69	0.238776	0.925029	0.594684	0.717203	0.409946	2043	tags=17%	list=11%	signal=16%	4312/2171/4973/2710/2170/3611/51129/126129/5360/7316/5467/5106
Arrhythmogenic right ventricular cardiomyopathy arvc	Arrhythmogenic right ventricular cardiomyopathy arvc	74	0.234112	0.923628	0.625418	0.718073	0.410443	3568	tags=23%	list=19%	signal=19%	3678/87/60/55799/81/6546/1824/784/2010/93589/71/4000/3676/3695/3655/3693/22801
Porphyrin and chlorophyll metabolism	Porphyrin and chlorophyll metabolism	41	0.258447	0.909406	0.616949	0.717203	0.409946	4175	tags=27%	list=22%	signal=21%	3162/644/211/7390/1355/3145/7389/645/212/3163/1371
O glycan biosynthesis	O glycan biosynthesis	30	0.274915	0.908346	0.604982	0.717203	0.409946	4886	tags=37%	list=25%	signal=27%	9334/9245/11226/79695/79623/55808/2590/51301/8693/6483/117248
Melanogenesis	Melanogenesis	101	0.213444	0.890416	0.685897	0.773193	0.44195	3231	tags=21%	list=17%	signal=17%	2771/4157/109/4893/5594/3265/5579/2932/5604/5595/4254/10488/3845/2773/81029/5605/434/2535/7472/196883/113
Circadian rhythm mammal	Circadian rhythm mammal	13	0.32379	0.884213	0.613139	0.717203	0.409946	3419	tags=31%	list=18%	signal=25%	1453/8553/4862/79365
Long term depression	Long term depression	70	0.227217	0.883837	0.691275	0.774561	0.442732	2877	tags=20%	list=15%	signal=17%	2771/4893/3710/4067/5594/3265/5579/5604/5595/2768/3845/2773/5605/2977
Citrate cycle tca cycle	Citrate cycle tca cycle	30	0.266877	0.881786	0.658363	0.751261	0.429413	3872	tags=23%	list=20%	signal=19%	6390/3417/3421/5106/3418/4190/48
Glycosaminoglycan biosynthesis keratan sulfate	Glycosaminoglycan biosynthesis keratan sulfate	15	0.309873	0.874367	0.615108	0.717203	0.409946	1881	tags=20%	list=10%	signal=18%	2683/8534/9435
Tight junction	Tight junction	132	0.200939	0.871291	0.75976	0.821601	0.469619	3285	tags=20%	list=17%	signal=16%	2771/4627/87/6237/60/4893/10627/103910/3059/3265/81/55844/5579/50855/5580/71/137075/3845/58494/2773/10398/50848/387/23136/5872/1460
Neuroactive ligand receptor interaction	Neuroactive ligand receptor interaction	272	0.180092	0.854335	0.869919	0.903938	0.516682	4217	tags=17%	list=22%	signal=13%	2357/728/4157/5031/2359/5724/5025/719/3269/3001/2358/623/2150/136/1903/706/5737/5732/5739/116443/2859/140/53829/5729/1134/2846/5734/1909/187/624/286530/84634/9002/1511/1143/8698/23566/2906/10203/5023/2897/3972/150/4923/2488/2564
Aminoacyl trna biosynthesis	Aminoacyl trna biosynthesis	41	0.242628	0.853744	0.728814	0.792745	0.453125	3038	tags=22%	list=16%	signal=19%	833/8565/2617/7453/79587/4141/2193/3035/123263
Glyoxylate and dicarboxylate metabolism	Glyoxylate and dicarboxylate metabolism	16	0.293689	0.842606	0.673684	0.764056	0.436727	5132	tags=31%	list=27%	signal=23%	283871/4190/10797/48/132158
Glycerolipid metabolism	Glycerolipid metabolism	48	0.227522	0.823894	0.764505	0.821953	0.469821	2762	tags=19%	list=14%	signal=16%	2717/10327/1608/231/2710/84803/160851/8526/56895
Inositol phosphate metabolism	Inositol phosphate metabolism	54	0.218717	0.804694	0.823129	0.860124	0.491638	3579	tags=20%	list=19%	signal=17%	3706/5293/7167/113026/5336/3613/8871/23396/5294/3631/89869
Pantothenate and coa biosynthesis	Pantothenate and coa biosynthesis	16	0.261227	0.749469	0.792982	0.842827	0.481752	3619	tags=31%	list=19%	signal=25%	586/8876/8875/587/80025
Valine leucine and isoleucine biosynthesis	Valine leucine and isoleucine biosynthesis	11	0.279144	0.728968	0.808664	0.849783	0.485728	3037	tags=18%	list=16%	signal=15%	586/587
Arachidonic acid metabolism	Arachidonic acid metabolism	58	0.181198	0.678737	0.973154	0.982456	0.561562	1939	tags=10%	list=10%	signal=9%	2876/240/9536/2879/80142/5742
Riboflavin metabolism	Riboflavin metabolism	16	0.191871	0.550484	0.982456	0.982456	0.561562	5612	tags=31%	list=29%	signal=22%	29085/53/54/80308/52
Glycosphingolipid biosynthesis lacto and neolacto series	Glycosphingolipid biosynthesis lacto and neolacto series	26	-0.181809	-0.605034	0.981395	0.982456	0.561562	1439	tags=12%	list=7%	signal=11%	11041/2651/10402
Sulfur metabolism	Sulfur metabolism	13	-0.230891	-0.633397	0.947368	0.96819	0.553408	5616	tags=38%	list=29%	signal=27%	6783/6821/10380/6817/9061
Glycosaminoglycan biosynthesis heparan sulfate	Glycosaminoglycan biosynthesis heparan sulfate	26	-0.207295	-0.689849	0.902326	0.928468	0.530703	2217	tags=27%	list=12%	signal=24%	9348/135152/2135/222537/2134/26035/64131
Tyrosine metabolism	Tyrosine metabolism	42	-0.185284	-0.690957	0.965	0.98082	0.560627	5899	tags=38%	list=31%	signal=26%	127/60487/6898/1644/3081/131/9836/1621/130/7306/7299/4129/3242/126/1638/128
Pyruvate metabolism	Pyruvate metabolism	40	-0.217875	-0.80665	0.779412	0.833164	0.476229	3065	tags=22%	list=16%	signal=19%	1738/3945/31/5313/32/501/84532/223/224
Biosynthesis of unsaturated fatty acids	Biosynthesis of unsaturated fatty acids	22	-0.253775	-0.811172	0.710407	0.781868	0.446908	6616	tags=50%	list=34%	signal=33%	9415/79966/9200/10965/51/60481/8310/51144/201562/55432/54898
Terpenoid backbone biosynthesis	Terpenoid backbone biosynthesis	15	-0.284083	-0.819597	0.700893	0.780635	0.446203	3775	tags=40%	list=20%	signal=32%	3156/91734/3158/3422/9453/57107
Tryptophan metabolism	Tryptophan metabolism	40	-0.224509	-0.831213	0.72549	0.792745	0.453125	625	tags=35%	list=3%	signal=34%	1644/38/125061/130013/10352/2639/4129/51166/847/501/223/1962/3033/224
Glycerophospholipid metabolism	Glycerophospholipid metabolism	77	-0.199815	-0.839187	0.80102	0.846533	0.48387	3872	tags=26%	list=20%	signal=21%	5319/81490/8681/8398/129642/10555/43/56994/150763/10400/9162/8611/57678/55224/23171/1119/9926/154141/10434/81579
Ether lipid metabolism	Ether lipid metabolism	33	-0.236325	-0.845966	0.709677	0.781868	0.446908	4489	tags=30%	list=23%	signal=23%	30814/100137049/5319/8681/8398/56994/8611/5048/5168/81579
Regulation of autophagy	Regulation of autophagy	35	-0.246737	-0.893337	0.616505	0.717203	0.409946	7693	tags=54%	list=40%	signal=33%	3444/9474/3447/3448/3442/3439/3443/3449/23710/3451/3441/3445/5289/5562/8408/8678/9706/84938/30849
Non homologous end joining	Non homologous end joining	13	-0.325819	-0.893812	0.565789	0.693421	0.396353	1200	tags=38%	list=6%	signal=36%	4361/1791/3981/10111/7520
Olfactory transduction	Olfactory transduction	384	-0.171497	-0.899552	0.903509	0.928468	0.530703	7524	tags=38%	list=39%	signal=23%	120586/390059/135924/134083/256148/283160/125958/120066/393046/343169/392309/219464/219958/390429/390442/390201/119695/26246/3000/391195/390162/343171/285659/390275/282763/817/128368/283365/810/254879/390261/390327/127064/138804/219482/127623/816/119678/119764/127077/121275/283159/26664/219453/26494/4991/1262/219870/5137/219477/219952/338751/390152/390195/346517/391190/8590/403239/119679/219417/8…
Mtor signaling pathway	Mtor signaling pathway	52	-0.239807	-0.938554	0.553398	0.686214	0.392233	2997	tags=29%	list=16%	signal=24%	5290/2277/5562/8408/6794/5291/10000/9706/6194/253260/5170/5295/7248/673/1975
Arginine and proline metabolism	Arginine and proline metabolism	54	-0.239203	-0.943897	0.576923	0.701357	0.400889	3404	tags=20%	list=18%	signal=17%	1610/27165/4129/5009/2593/501/262/223/1373/112483/224
Maturity onset diabetes of the young	Maturity onset diabetes of the young	25	-0.301437	-0.98406	0.464455	0.591703	0.338212	4353	tags=32%	list=23%	signal=25%	3375/5078/6514/6928/4821/3171/5313/3174
Nitrogen metabolism	Nitrogen metabolism	23	-0.308085	-0.984131	0.478673	0.605668	0.346194	4491	tags=35%	list=23%	signal=27%	1491/762/27165/275/763/11238/23632/1373
Peroxisome	Peroxisome	78	-0.241231	-1.019	0.414141	0.546314	0.312268	5347	tags=37%	list=28%	signal=27%	8528/8443/10901/83594/1891/6342/8310/10455/11264/3295/8504/1610/255027/189/5824/5830/92960/847/5189/5190/8799/5193/23600/23417/55711/5828/1962/5825/2053
Taste transduction	Taste transduction	51	-0.266397	-1.03985	0.379808	0.519061	0.29669	7398	tags=51%	list=38%	signal=31%	259296/114/774/50837/50835/259294/2914/50836/3745/112/6338/259286/5567/54429/80834/29850/259295/6340/5613/259290/50832/50839/40/50840/2778/80835
Erbb signaling pathway	Erbb signaling pathway	87	-0.247472	-1.0656	0.31746	0.46131	0.26368	2475	tags=23%	list=13%	signal=20%	9542/4690/5894/4609/6776/5291/2066/10000/6416/399694/6655/6777/5295/5747/673/25759/5578/10718/2065/2549
Starch and sucrose metabolism	Starch and sucrose metabolism	51	-0.276336	-1.07865	0.3125	0.458111	0.261852	4585	tags=37%	list=24%	signal=28%	6476/7367/5169/54600/54575/54659/10720/7360/54658/10941/5167/7365/7364/178/55276/57818/2595/279/5836
Hedgehog signaling pathway	Hedgehog signaling pathway	56	-0.270939	-1.08211	0.307692	0.457846	0.2617	5986	tags=39%	list=31%	signal=27%	51684/7479/7478/8945/7482/7475/7473/5567/50846/7474/7480/2619/5613/654/54361/652/5727/655/1456/23291/1452/6608
Histidine metabolism	Histidine metabolism	29	-0.318391	-1.09995	0.307692	0.457846	0.2617	1661	tags=14%	list=9%	signal=13%	501/223/224/443
Notch signaling pathway	Notch signaling pathway	47	-0.286889	-1.10005	0.287805	0.435217	0.248766	1638	tags=19%	list=8%	signal=18%	388585/9794/22938/2648/84441/2033/1387/8850/55534
Basal cell carcinoma	Basal cell carcinoma	55	-0.276967	-1.10128	0.285024	0.434545	0.248382	6663	tags=45%	list=35%	signal=30%	51176/51384/1856/27148/51684/7479/7478/8324/7482/7475/1857/7473/7474/7480/1499/54361/10297/83439/652/5727/8326/7976/6934/7157/6608
Metabolism of xenobiotics by cytochrome p450	Metabolism of xenobiotics by cytochrome p450	68	-0.268469	-1.10838	0.264706	0.421769	0.241079	3938	tags=31%	list=20%	signal=25%	54600/1645/54575/54659/1577/10720/2939/1551/54658/10941/2944/221357/7365/7364/2940/64816/126/2946/128/2947/2941
Cysteine and methionine metabolism	Cysteine and methionine metabolism	34	-0.307705	-1.10915	0.312796	0.458111	0.261852	3581	tags=32%	list=19%	signal=26%	58478/875/1789/1788/3945/1036/4548/1787/262/55256/23382
Adherens junction	Adherens junction	73	-0.263837	-1.1107	0.257282	0.419051	0.239526	4138	tags=37%	list=21%	signal=29%	2064/4008/1499/25945/1459/2241/10458/7525/8936/8976/83439/4089/51701/6591/1500/9855/3480/10810/6934/56288/10580/2033/4233/5795/1387/5797/7082
Selenoamino acid metabolism	Selenoamino acid metabolism	26	-0.338189	-1.12545	0.274419	0.421834	0.241116	3186	tags=31%	list=17%	signal=26%	9836/1491/875/22928/2686/9061/22929/23382
Alanine aspartate and glutamate metabolism	Alanine aspartate and glutamate metabolism	32	-0.323692	-1.15388	0.248848	0.409608	0.234128	1069	tags=25%	list=6%	signal=24%	27165/189/18/2875/1373/122622/7915/443
Pentose and glucuronate interconversions	Pentose and glucuronate interconversions	28	-0.340312	-1.16181	0.259091	0.419051	0.239526	3938	tags=46%	list=20%	signal=37%	54577/54579/7367/54600/54575/54659/10720/7360/54658/10941/7365/7364/51084
One carbon pool by folate	One carbon pool by folate	17	-0.402129	-1.21073	0.183486	0.318957	0.182313	5175	tags=47%	list=27%	signal=34%	4524/10841/10588/10840/441024/275/4548/6470
Tgf beta signaling pathway	Tgf beta signaling pathway	85	-0.287204	-1.23412	0.091061	0.176431	0.100846	2393	tags=25%	list=12%	signal=22%	4089/4609/9765/652/9372/4093/7060/6667/6500/7042/151449/657/5516/5308/655/4090/2033/1387/5934/92/3400
Wnt signaling pathway	Wnt signaling pathway	150	-0.266057	-1.25111	0.0742646	0.152884	0.0873868	4026	tags=29%	list=21%	signal=23%	7480/1499/6422/1459/5530/10725/80319/166336/6907/5599/144165/5613/54361/4772/10297/5663/5528/83439/4089/51701/4775/4609/79718/23236/8326/6500/56998/7976/5516/90665/4040/6934/5525/23500/7157/2033/23291/1387/57216/1452/6477/5578/4041/11261
Aldosterone regulated sodium reabsorption	Aldosterone regulated sodium reabsorption	42	-0.347953	-1.29758	0.0839386	0.166091	0.0949361	1757	tags=21%	list=9%	signal=20%	5291/477/481/5170/5295/482/5578/4306/8660
Primary bile acid biosynthesis	Primary bile acid biosynthesis	16	-0.465044	-1.35699	0.117786	0.223552	0.12778	1567	tags=69%	list=8%	signal=63%	8309/1109/1582/6342/10998/3295/1593/23600/9420/1581/51302
Beta alanine metabolism	Beta alanine metabolism	22	-0.429245	-1.37205	0.0745938	0.152884	0.0873868	1661	tags=27%	list=9%	signal=25%	501/26275/23417/223/1962/224
Taurine and hypotaurine metabolism	Taurine and hypotaurine metabolism	10	-0.568793	-1.44036	0.0649401	0.13726	0.0784564	2172	tags=40%	list=11%	signal=36%	2572/1036/2686/51380
Drug metabolism cytochrome p450	Drug metabolism cytochrome p450	70	-0.355097	-1.48153	0.0117793	0.0342335	0.0195675	3938	tags=36%	list=20%	signal=29%	54600/54575/54659/1577/1549/10720/2939/4129/1551/1548/54658/10941/2944/221357/2329/7365/7364/2940/64816/126/2946/128/2330/2947/2941
Abc transporters	Abc transporters	44	-0.390556	-1.48724	0.0251431	0.0631974	0.036123	1322	tags=23%	list=7%	signal=21%	94160/154664/340273/85320/23460/10349/10351/23461/5825/10350
Glycine serine and threonine metabolism	Glycine serine and threonine metabolism	31	-0.422434	-1.48887	0.0391848	0.0878117	0.0501923	4529	tags=52%	list=23%	signal=40%	2628/1491/27232/23464/29968/1610/875/4129/1757/1738/189/275/2593/29958/55349/6470
Steroid hormone biosynthesis	Steroid hormone biosynthesis	55	-0.390115	-1.55118	0.0116086	0.0342335	0.0195675	5908	tags=53%	list=31%	signal=37%	8630/1588/1109/6783/54577/51478/1589/54579/7367/51144/54600/1645/54575/54659/1577/6716/10720/3283/1551/3294/54658/10941/7365/7364/64816/6715/9420/7923/1581
Proximal tubule bicarbonate reclamation	Proximal tubule bicarbonate reclamation	23	-0.48699	-1.55562	0.0360196	0.0820487	0.0468983	4683	tags=43%	list=24%	signal=33%	1468/10991/762/27165/476/6550/477/8671/481/482
Alpha linolenic acid metabolism	Alpha linolenic acid metabolism	19	-0.505004	-1.5566	0.0212761	0.0557374	0.031859	6644	tags=63%	list=34%	signal=41%	5322/9415/5321/51/84647/30814/8310/100137049/5319/8681/8398/81579
Ribosome	Ribosome	87	-0.361544	-1.55679	0.00431847	0.0151554	0.00866267	4009	tags=32%	list=21%	signal=26%	6146/6128/23521/4736/6203/6189/6143/6130/6132/9045/6137/6147/6125/51187/6224/6133/6191/6156/6159/9349/6194/6158/6154/6124/6122/6167/6138/6129
Glycosylphosphatidylinositol gpi anchor biosynthesis	Glycosylphosphatidylinositol gpi anchor biosynthesis	25	-0.487184	-1.59044	0.0177448	0.0486555	0.027811	4027	tags=52%	list=21%	signal=41%	84720/5283/9488/54872/23556/5279/284098/51227/93183/8733/84992/2822/80055
Linoleic acid metabolism	Linoleic acid metabolism	29	-0.466311	-1.61098	0.017788	0.0486555	0.027811	7836	tags=69%	list=41%	signal=41%	50487/246/1562/1559/5322/1576/5321/1557/1571/84647/30814/100137049/5319/8681/8398/1577/1551/64816/1573/81579
Lysine degradation	Lysine degradation	44	-0.423181	-1.61148	0.0101357	0.0304577	0.0174093	5260	tags=52%	list=27%	signal=38%	6419/38/55870/54904/64324/83852/8424/2639/55217/23067/51111/51166/10919/29072/501/60496/132949/9869/223/10157/1962/3033/224
Butanoate metabolism	Butanoate metabolism	34	-0.458263	-1.65186	0.0101526	0.0304577	0.0174093	1661	tags=50%	list=9%	signal=46%	38/5162/6296/2572/79944/3158/622/18/501/35/223/5019/1962/7915/3033/56898/224
Limonene and pinene degradation	Limonene and pinene degradation	10	-0.658191	-1.66674	0.00978169	0.030423	0.0173895	1836	tags=50%	list=10%	signal=45%	55432/501/223/1962/224
Fatty acid metabolism	Fatty acid metabolism	42	-0.460972	-1.71905	0.00334316	0.0124366	0.00710862	6007	tags=55%	list=31%	signal=38%	34/37/127/1374/51/38/131/8310/10455/130/2639/10449/284541/33/126/501/35/223/36/1962/128/3033/224
Basal transcription factors	Basal transcription factors	35	-0.476203	-1.72414	0.00562384	0.0190188	0.010871	3194	tags=40%	list=17%	signal=33%	2963/6872/6874/2966/6873/2965/6882/6879/9569/51616/138474/2969/11037/6875
Ascorbate and aldarate metabolism	Ascorbate and aldarate metabolism	25	-0.56338	-1.83919	0.00179412	0.00681032	0.00389271	5834	tags=60%	list=30%	signal=42%	55586/54577/54579/7367/54600/54575/54659/10720/54658/10941/7365/7364/501/223/224
Retinol metabolism	Retinol metabolism	64	-0.478559	-1.94708	4.87962e-05	0.000336151	0.000192141	6625	tags=67%	list=34%	signal=44%	7366/8854/157506/1576/125/1557/158835/127/6121/54577/1553/54579/10901/131/7367/130/56603/54600/54575/54659/1577/1549/84649/10720/284541/1551/1548/54658/10941/145226/8608/7365/7364/64816/340665/126/8694/1592/9227/51109/8228/216/128
Valine leucine and isoleucine degradation	Valine leucine and isoleucine degradation	44	-0.534704	-2.03616	6.96094e-05	0.000420557	0.000240386	3065	tags=50%	list=16%	signal=42%	10449/3158/1738/549/18/27034/1629/56922/501/26275/35/223/5019/11112/64087/36/1962/3033/594/224/4329/4594
Propanoate metabolism	Propanoate metabolism	32	-0.572697	-2.04152	0.000447555	0.00203037	0.00116054	2879	tags=44%	list=15%	signal=37%	18/3945/31/32/501/26275/84532/8803/23417/223/1962/224/4329/4594
