# Supplementary material for: Integration of single-cell and bulk RNA sequencing data reveals that CYTOR is a potential prognostic and immunotherapeutic response marker for skin cutaneous melanoma
Source: J Cancer. 2024 May 28;15(12):3890–902. doi: 10.7150/jca.94823 (PMC11190755; doi:10.7150/jca.94823)
Supplement: Supplementary file 6 — Supplementary table 5. [file jcav15p3890s6.xlsx]

## Sheet: Sheet1
ID	Description	setSize	enrichmentScore	NES	pvalue	p.adjust	qvalues	rank	leading_edge	core_enrichment
Epithelial mesenchymal transition	Epithelial mesenchymal transition	200	0.546482	2.50693	1e-10	4.54545e-10	1.72249e-10	3559	tags=47%	list=18%	signal=39%	5329/51330/822/2026/3956/2014/3678/4312/3371/3576/7076/1293/7171/5054/1893/1294/11010/79709/1277/7045/4837/4907/4616/50863/7128/7070/2919/1289/2517/50509/9235/290/7052/1292/813/7424/2335/284217/26585/3569/1601/3600/2191/22943/3491/25878/4314/1282/7057/6695/1284/131578/10409/7980/4487/56937/2669/5159/4017/4016/4015/4323/3725/64175/1281/115908/1009/333/5806/7456/1290/1278/1490/4060/2192/10398/1462/…
Pi3k akt mtor signaling	Pi3k akt mtor signaling	105	0.462959	1.96296	4.16209e-06	1.22414e-05	4.63886e-06	3947	tags=40%	list=20%	signal=32%	6195/5216/2885/1072/396/4615/5300/4793/6503/5606/8569/7132/6513/983/5594/10096/3265/8878/156/79109/5579/1173/1026/5499/7852/2932/7186/356/3561/10392/811/29110/6016/3932/1460/5571/1869/57761/375/5899/84335/10094
