# Supplementary material for: Integration of single-cell and bulk RNA sequencing data reveals that CYTOR is a potential prognostic and immunotherapeutic response marker for skin cutaneous melanoma
Source: J Cancer. 2024 May 28;15(12):3890–902. doi: 10.7150/jca.94823 (PMC11190755; doi:10.7150/jca.94823)
Supplement: Supplementary file 7 — Supplementary table 6. [file jcav15p3890s7.xlsx]

## Sheet: Sheet1
	GSE133713	GSE19234	GSE19293	GSE22153	GSE22154	GSE53118	GSE54467	GSE59455	GSE65904	GSE99898	TCGA_SKCM	Correlation.Type
SB505124_476	0.112215	0.393753	0.0694877	0.346769	0.18653	0.384586	0.335421	0.330114	0.28576	0.646105	0.275149	Positive
CD532_449	0.273505	0.395868	-0.0582283	0.17943	-0.270925	0.27486	0.225998	0.324308	0.293708	0.371898	0.122661	Positive
Apitolisib_382	0.181813	0.318506	0.0180979	0.441562	-0.0359156	0.43067	0.350527	0.273748	0.294846	0.548286	0.133972	Positive
SB52334_304	0.3845	0.35533	-0.0185681	0.230551	-0.0968359	0.318246	0.316299	0.259112	0.144381	0.564094	0.128022	Positive
BMS-754807_184	0.145213	0.383532	0.0163154	0.280574	0.52596	0.259218	0.24421	-0.0793574	0.284912	0.490489	0.173967	Positive
CI-1033_362	-0.0363885	0.169178	0.0301795	0.31505	0.0301363	0.42507	0.404681	0.342298	0.249031	0.0142528	0.236627	Positive
Linsitinib_185	-0.000911925	0.59596	0.0846653	0.170912	0.349596	0.164252	0.226207	-0.104059	0.382331	0.523599	0.193702	Positive
BMS-536924_1091	0.137465	0.608502	0.029271	0.178422	0.591407	0.252106	0.118832	-0.0409927	0.38724	0.427998	0.153357	Positive
SU11274_285	0.246535	0.521627	-0.0659372	0.0970124	-0.171923	0.294324	0.333369	0.311225	0.134483	0.50341	0.0102098	Positive
BIBF-1120_380	0.0360793	0.551467	-0.039672	0.275797	0.120497	0.391657	0.388802	0.218673	0.278586	0.423512	0.138571	Positive
PF-00299804_363	-0.11291	0.287201	0.0466255	0.334932	0.0855946	0.303153	0.321579	0.401826	0.239012	-0.308133	0.249227	Positive
BAM7_552	-0.202573	0.0854743	0.0522395	0.186781	0.162398	0.282714	0.359144	0.00283191	0.389812	0.46315	0.211092	Positive
WYE-125132_317	0.42079	0.272685	-0.0209167	0.320372	-0.264964	0.326907	0.235111	0.142173	0.18751	0.573676	0.0321503	Positive
Trichostatin A_437	-0.244671	0.53657	0.00614063	0.17775	0.111228	0.222098	0.201541	0.189259	0.223935	0.306676	0.133592	Positive
NSC319726_461	-0.0758307	0.395174	-0.0442478	0.0738648	0.100999	0.203071	0.221597	0.188175	0.211414	0.383806	0.0271356	Positive
Alisertib_431	-0.0549179	0.553002	-0.264534	0.0484624	0.160465	0.156579	0.158192	0.17405	0.119376	0.4717	-0.106736	Positive
GSK1059615_374	0.29813	0.0959782	0.131929	0.307385	-0.240044	0.290641	0.17901	0.123578	0.147649	0.215322	0.224925	Positive
Torin 2_371	0.0360425	0.156968	0.033607	0.255875	-0.344656	0.252542	0.24345	0.228765	0.117723	0.502468	0.108885	Positive
IGFR_3801_1430	0.138965	0.349081	-0.0546396	0.121746	0.161843	0.145147	0.103437	-0.280295	0.303219	0.42094	0.00610693	Positive
AZD8931_1416	-0.18132	-0.238245	0.106128	0.00425393	0.299796	0.211775	0.447718	-0.0698637	0.226823	-0.340334	0.0804209	Positive
AT7867_356	0.142544	0.447663	-0.0154205	0.234741	-0.331727	0.215416	0.161435	0.0576056	0.229943	0.369204	0.0208971	Positive
CAP-232	0.248941	-0.35944	0.341643	0.0430889	-0.478795	0.189646	0.26969	-0.100787	0.172096	0.315282	0.112716	Positive
TWS119_366	-0.198697	0.403813	0.0201932	0.219852	-0.0658228	0.388658	0.3951	-0.123097	0.155293	0.430232	-0.00798163	Positive
YM201636_310	0.161872	0.347941	-0.063925	0.0857734	-0.0312383	0.212373	0.192335	0.12668	0.117901	0.45725	-0.0466239	Positive
AZD3514_1382	-0.224448	0.407506	-0.103864	-0.0167693	0.140214	0.103221	0.111495	0.140902	0.327271	0.498373	0.0617703	Positive
Tenovin-6_342	0.151637	0.343257	-0.128413	0.0845569	-0.299659	0.184474	0.161356	0.231818	0.0107312	0.207581	-0.0391515	Positive
CX-5461_300	0.018725	0.38122	-0.174848	0.00441425	0.0590998	0.0675301	0.0691839	0.110737	0.0531051	0.432669	-0.122661	Positive
ZSTK474_223	-0.0460543	0.34084	-0.124118	0.0496356	0.40025	0.177577	0.167103	0.230698	0.0411735	0.0184537	-0.0276469	Positive
Pilaralisib_372	0.179621	0.147058	-0.0625186	0.200392	-0.291923	0.206819	0.126716	0.33058	-0.0686618	-0.0791016	0.0886941	Positive
GSK690693_326	-0.163384	0.390266	-0.175735	0.293062	0.238856	0.152218	0.249974	0.0670681	0.154164	0.373986	-0.0843782	Positive
FTI-277_166	-0.356932	-0.286938	-0.0455625	-0.448111	-0.800189	-0.463785	-0.444704	-0.177289	-0.363949	-0.479719	-0.338621	Negtive
Bryostatin 1_197	-0.144748	-0.429536	-0.0584513	-0.396247	-0.548391	-0.3476	-0.331765	0.0519757	-0.452846	-0.207593	-0.301906	Negtive
JNK Inhibitor VIII_1043	-0.0758461	-0.375051	-0.191803	-0.465986	-0.226785	-0.295467	-0.324264	-0.145195	-0.36648	-0.0585488	-0.332704	Negtive
CI-1040_1015	-0.263835	-0.170136	-0.198043	-0.378754	-0.101803	-0.300739	-0.36648	-0.160194	-0.367337	-0.104553	-0.230249	Negtive
Bexarotene_186	-0.0938965	-0.133581	-0.188678	-0.352009	-0.363869	-0.293781	-0.295684	-0.0753057	-0.433878	-0.470355	-0.346559	Negtive
CCT-018159_1170	-0.413107	-0.235174	-0.0553643	-0.476278	-0.169363	-0.362332	-0.326514	-0.104943	-0.267217	0.155376	-0.27252	Negtive
KU-55933_1030	-0.168115	-0.0826212	-0.182459	-0.300066	-0.180717	-0.0961531	-0.12555	-0.0424659	-0.118431	-0.215273	-0.30022	Negtive
RO-3306_1052	-0.0905921	-0.306097	0.00253187	-0.468412	-0.381923	-0.227483	-0.220766	-0.304278	-0.0694894	-0.0531511	-0.259249	Negtive
Midostaurin_153	-0.314688	-0.0779357	-0.092846	-0.234513	-0.547449	-0.297414	-0.254653	-0.109979	-0.20162	-0.0914367	-0.351563	Negtive
Dyrk1b_0191_1407	0.160995	-0.266314	0.304018	-0.471812	-0.296435	-0.271453	-0.207699	-0.0253381	-0.249115	-0.413931	-0.259596	Negtive
Veliparib_1018	-0.22416	-0.00762165	-0.31348	-0.337579	-0.182727	-0.355648	-0.307444	-0.00902701	-0.209603	-0.135757	-0.327266	Negtive
Temozolomide_1375	-0.265438	-0.0287167	-0.228241	-0.319688	-0.181656	-0.0867921	-0.135024	-0.160074	-0.289551	0.0419088	-0.273432	Negtive
KU-60019_1185	-0.340606	-0.377659	-0.272777	-0.247825	0.0793711	-0.167958	-0.211	-0.161199	-0.0279323	-0.171587	-0.305686	Negtive
JQ1_163	-0.0978085	-0.135794	-0.256027	-0.208941	-0.426668	-0.461745	-0.419925	0.157173	-0.240296	-0.423677	-0.179054	Negtive
NU7441_1038	-0.314682	-0.201602	-0.150364	-0.384191	-0.21718	-0.190677	-0.193063	-0.138554	-0.249778	0.0824483	-0.367271	Negtive
LCL161_439	-0.3575	-0.175751	-0.302345	-0.256343	-0.111857	-0.167779	-0.247082	-0.298027	-0.0824082	0.086973	-0.303242	Negtive
Serdemetan_1133	-0.0268554	-0.123771	-0.0890876	-0.448404	-0.470212	-0.0740982	-0.127998	-0.150459	-0.411175	-0.608756	-0.232509	Negtive
Temsirolimus_1016	-0.0464774	-0.125429	0.128838	-0.335927	-0.358488	0.150902	-0.0216168	-0.18688	-0.284631	-0.134906	-0.259135	Negtive
AZD7762_1022	-0.202113	0.13081	-0.353237	-0.390397	-0.0257777	-0.241163	-0.202507	-0.165974	-0.127089	-0.220658	-0.349775	Negtive
AKT inhibitor VIII_171	-0.399278	-0.237481	-0.0112202	-0.246122	0.10613	-0.354214	-0.229435	0.0678493	-0.122813	-0.59951	-0.256795	Negtive
Cisplatin_1005	0.035077	-0.10953	-0.237206	-0.337691	-0.322494	-0.00481913	-0.00738301	-0.249093	-0.250891	0.208163	-0.308401	Negtive
AZD6482_1066	-0.320667	-0.223529	-0.036405	-0.261134	-0.0893854	-0.117385	-0.253453	-0.209396	-0.168116	-0.393817	-0.134729	Negtive
Lenalidomide_1020	-0.227199	0.0686476	-0.23529	-0.250546	-0.145753	-0.329075	-0.210522	-0.183502	-0.203337	0.032679	-0.283991	Negtive
STF-62247_258	-0.302073	0.134094	-0.233038	-0.285225	-0.211879	-0.149201	-0.0927388	0.045012	-0.139433	-0.119629	-0.207238	Negtive
AZD6482_156	-0.333116	-0.283415	0.0332285	-0.156819	-0.538494	-0.15789	-0.201758	-0.0875057	-0.122905	-0.307035	-0.217689	Negtive
Dactolisib_1057	-0.212449	-0.0468625	0.156614	-0.277506	-0.27964	0.0264508	-0.203157	-0.192473	-0.0761896	-0.0025002	-0.255948	Negtive
JQ12_164	-0.190963	0.0989593	-0.158538	-0.246522	-0.258438	-0.404813	-0.3746	0.0782231	-0.353275	-0.128709	-0.25158	Negtive
JNK-9L_157	-0.0841248	-0.0086276	-0.15915	-0.180746	-0.172601	-0.182334	-0.134591	-0.042662	-0.270147	0.17019	-0.177326	Negtive
Bosutinib_1019	-0.18322	-0.212357	-0.243719	-0.173372	-0.1816	-0.191668	-0.0755782	-0.0758449	-0.120158	0.0778315	-0.239362	Negtive
IAP_7638_1429	-0.00241395	-0.276354	-0.107067	-0.29085	-0.359559	0.0935654	-0.0415371	-0.261909	-0.289994	0.132627	-0.253698	Negtive
